# Supplementary material for: Global identification, structural analysis and expression characterization of bHLH transcription factors in wheat
Source: BMC Plant Biol. 2017 May 30;17:90. doi: 10.1186/s12870-017-1038-y (PMC5450219; doi:10.1186/s12870-017-1038-y)
Supplement: Supplementary file 1 — Reference genes of bHLH genes expression analysis, the genes were downloaded from the database of NCBI. (XLSX 25 kb) [file 12870_2017_1038_MOESM1_ESM.xlsx]

## Sheet: Sheet1
Expression level reference genes used for bHLH genes expression analysis
>HK1
GGCGATCCGCGGCCATGGCGACGCGCCGGGCCCTCTCCTCGCTCCTCCGGTCGGCCTCCCGCGCGCGCGCGGCCTCGCCCGTCGCCGTTCCCCCGCGCGACCCGCTCCACCGCCCGTCCCCGGACGGCTACCTCTTCAACCGCGCCGCCAACTACGCCTCCGCCGCCGCCGCCGCCGAGGCCCCCGCCGAGAAGCTGCCCCCCACCTCCGACAAGTACGTCGGTGCCAAGATCACCGACGAGTTCACCGGCGCCGGCTCCATCGGCCAGGTCTGCCAGGTCATCGGCGCCGTCGTCGACGTGCGCTTCGACGAGGGCCTCCCGCCCATCCTCACCGCGCTCGAGGTGCTCGACAACAGCATCCGCCTCGTGCTCGAGGTGGCGCAGCATCTCGGCGAGA…
>HK2
AGACTGTCTTGACAATCAGGGACCCAATGGAGCAACGCAAATGCAGCAACATTGCAGGAAAGAAAAAGGAAACCAATAGCCAGAACCATCGCAACTCCGGTTTCGCCAGTACAAATAATTTATCCCGGCAATGAATGGCATTCCTACGAGTCCACACTAAAATATGCTCCCATAATCTTTTCTGGGAAGGGACGAGGGTAGCCCGCCCGTCGTAAACGGATGCACGCCTGTTCCTCCCCAGGGCACTCCCTCGCCCATGCCGTAGGGAGGCCATGCAGGCTGCCCACTTTGGTGACTCCCCATCGGTGGCCGCATATGACTGTTAGTTGGCTGGTTGTATCTCGGTTGAAGAAATTGATGTCCATGGCGACCCCGGAGACTTTGCTGAGGATAATTCGG…
>HK3
GGAGAAATCCCCAAATCCCACGCCATTAGCGTCGCCTGCCCCCTCCATTAGGGACCCCCTTTCCTCCTCCGCACCACCGGATCGATTCCCCCTCCGGCGATCCGCCCGCGGGGACTAATCAGGCGCAGATCCGCCCGATGCGCCCGCTGCCGCCGGCCGCCTAGGCACGGCAGCGAGCCGCCCCGCCGGACCGCCCGCCGCGTGCATGGAAACGCGCAGCCGCAAGCGCGCCGCCGCCAGCACCCCCTCCTCCTCCTCCCCGGCCTCCTCATCCAAGCGCGCCCGCACCGCCGTCCCCGCCGGCGCCAGCGCCCGCCGCCCCGGACCGCCCGCGATGGACCCGTCCCCGTCCTCCCGCCGCCGGGCGCGCGCTGCGGCGGCAGCCGCGGCCGCCGCCGC…
>HK4
GTCGCCCCGTCTCACTTCACTCTCTCTCCCTTTCATCTCTCGCACACGAGCAGCCGCCGTTCCTCTCCGCCTCCCTCCTCTACCACACGGACTGCCCTCCCTTGTGCTAGCCTCTCACGGCCATGAAGGGCGGCGAGCTCGCCGTTCCCGTCATCGGGAGAGAGCGACCGATGGACCTAGAGCATCCCCGTCAACGGGAGGAGCGCCGGAACCGACGGCGTCCCTCCGGCGACCGGATCGGCTCGCTCGCCCGCTACTGTGCCGCCTCAACCCCAAGTCCGGCGGCCTCCTCTCCCTCCAGCGCTGCTGCTCCACCCTCTCCGGCGCCCCTCACCTTATATCCCAAGGGAGGGGAGGGGAGGGAAGGGAATGGCCCATATTGAGGATCGAGGGATGAGG…
>HK5
GAAGGAGTTGTACGGCTCATCAAAATAACAAGCTAATAATCCAGTGACTAAACAGAATTTTGAATCCAAAGCAATTTACCAAAGATATTCTTTACAAGCAGAGTCGTACAATGTTACCAAACACGTTACATGAAAAGTGTGTTGCGAAGTTTCAATCAATCTGGTTTCCATACACAAACAACAGGAGCAAATCACAGTTCTTTTCCGCCTCGTCGATGAGGCACACACCACACAGGCTCTTACCTTTCCCAGCTGACCCAACCATTATCGAGTCATAATACATGACAAAGTCACTACAAGGATGCAGCTTCGTCAAGCGCTGCTCGTTCAATGTCAGCAACAGTCTTGCTATTGCTATTGCGCACGAGTCCTGCTGTTTTCGGCAGCCCTCACCTGGAG…
>HK6
GACCCGCCCCGCTCTCTTGACAGTGACAGCAACGGATTTCTACCAGTAGCACTGCTGGTTTATAGCTAACAAAAGTTGGGTTTAGCTTGGACGGAACAACCAACAACCCCGACGACGAGACGACTCCACGCAGCCCGCCGTGGACGCGCGCTTCTCCCAAGCAAGTCCAACCCCTCCCCCCATCCATCCATCCGCACCAAAGCCTTCGCTCCGCTAGATCTCGCCGCCTGCCCCCGATTTGTTTTCTCGGCCTCTCCCCGTAGCTCGCTCGGCAGATCTGCGCCTCCTGGGAATCTCCGTCGCTTCCGTCCAAAGGCCCGATTCTTTTCTTGCTCTTCGCTGAGGCTTTCCCCGGATCGCACGGTCGGGGGACACACAGGATGATGGGTCCTGCGTGGT…
>HK7
GACCGCCCAAACCCTAGCCCCGTTTCCCCTCGATCCCCACAGCCCCCGCCTCCTCCATCCCTCCTCCTCACCTCGCCATGGCCTCCGCCCCGGAGCCTCGCCGCCGCCTGCGATTCCTCCCTCCTGCCCGCAGAGCCCATTGGGCTCGCCAACCCTAGCCCCAATCCACATCCCCCGCGCCCCTCACTGGTCCCTCCTCCTCCTTCCCTCGTCTGCCGCCTCGCTCCCTCGCTCTCCTTCCTCGTCGCCGTGGCCTTTGGCCTAGGAGCCCCGCCGCCTACAGCTCCTCCTCCACCACCTCGCCTCTTTCTCCTCCTCGCCTTTCCATCGCTCGCGCGCAGGTCACCACTGTCGGAGAACACGGGAGTGCGGGTCTTCAAGTTGGGGTGGTCAGGAGGG…
>HK8
CCCTGGGAGTGCACGGAGGAGGAGCTCGTTGAGCTCTGCAAGCCCTTCGGCCGCATCGTCAACACCAAATCCGGCGTCGGCGCCAACCGCAATCAGGCCTTCGTCGAGTTTACCGATGTTAATCAAGCCATTTCAATGGTTTCTTATTTTGCATCATCTTCAGAACCAGCACAAATTCGAGGCAAAACTGTTTACATTCAGTATTCAAATAGACAAGAAATAATTAACAACAAGAGCCCTGGTGAGACTGTTGGAAATGTGTTGCTTGTTACCATAGAGGGTGTTCAAGCTAGTGATGTCACCATCGATGTAATCCATTTGGTGAGTTCTAAATTTATTTATTTACCCTGTCTTAATAAAAACTTTGACGCCTGGGTTTATTAGGCAACAATAAATTTA…
>HK9
CGTCACAGGACCTGTAACCCCGGCCCACGTCTTCTTCTGCTCTTCCTCCCCGCAACTCGGCAGTTTCAGCGCAGTGCACTCGGCAGCCAGGACCAACGACGCGGCGACGACGGCGAGCGTGACCGCGAGCGCGCCCAGTCTCCCTACAGATCCGCGCGGCGGCCGGCAAGATGTTTGACGATCAAGACTTGGGTTTCTTCACCAACTTCCTGGGGATCTTCATCTTTGTGTTGGTCATCGCGTACCACTTTGTGATGGCAGACCCGAAGTATGAGAACTGATCGCCTTTTGTTTAGCAATGAGACCGTATTATACTCGGAGCAAATAGGGAAATGTGTCGGTTAATGGTAACAGAGCGCTTGACAGATCTTCTTAAGTGCAATTACCTGGCATTGTGAC…
>HK10
GCACGAGGCCGGCGCCGATCAGGCCAAGCTCGAGCTGCAGGAGGTCGTGGATTTCCTCAAGAACCCCGACAAGTACACCGCTCCAAGAGCAAGTTCCAGGAGGTGCCCGAGACCGGGGTCACCTTCCAGGACGTCGCCGGCGCCGATCAGGCCGTCGCCGGGGAGGCCGGGGTGCCCTTCTTCTCCTGCGCCGCGTCTGAGTTCGTCGAGCTCTTCGTCGGCGTCGGCGCGTCCAGGGTGAGGGACCTCTTCGAGAAGGCCAAGGCCAAGGCGCCCTGCATCGTCTTCATCGATGAGATTGACGCCGTCGGGAGGCAGCGTGGTGCCGGAATGGGTGGGGGGAACGATGAGAGGGAGCAGACCATTAACCAGCTGCTCACGGAGATGGACGGCTTCTCC…
>HK11
CCGCCGAGGGCTTCGCCAAGGCTATGGCGGAGGAGGCCAAGGCGCGGTACGAGAAGGTCCTCTTCAAAGTGGTGGATCTGGATGACTATGCTGCCGAGGACGATGAGTACGAGGAGAAGCTCAAGAAGGAAACATTTGCGCTCTTCTTCTTAGCAACATATGGCGACGGGGAACCCACTGATAATGCAGCAAGATTCTACAAATGGTTCACTGAGGGTAAGGAGAAGGAGGTTTGGCTTAAGGATTTCAATTATGCTGTATTTGGCCTTGGCAACAGGCAATACGAGCATTTTAATAAGGTTGCAAAGGAGGTGGATGAGTTACTGCTGGAGCAGGGTGGCAATCGTCTTGTTCCATGTGGCCTTGGTGATGATGATCAGTGCATTGAGGATGACTTCA…
>HK12
CGAGCCTCATCGCGCGAACCAACGCAGCGCAGCACGGGCGGGCGGGCGGAGACCAAGGCGACGAGGGGACAAGGGATTTCCCCGGCCGCCGCCGATTCAGTCCAGCAGCTAGGGTTCCTTCCCCGCCGCCGGAGGCGCCAGGCGCTAGGTGCCCCTCCCCGAATGCAGTGATGGACCGATCGCCGGCACCTCTCAGCCCACCAGGTTTCGCTGTGCCGCTCGCCGTCAAGAAGCGGCAGCAGGCGGCGCCAGGCTACAGCAGCAGCAGCAGCCCGTGGGGAGTCCCTCCGGCGCCGCCCCTCACCAACAACAACAACCCCAACCCGCCCAATGGCCTCAGAGCAGGCGACACCAGCATCTTCTCCACCTCGCTGCCCGTACTGCCGCACGAAAAATTGA…
>HK13
AAGCTTGACCTTAGGCCTATTTAGGTGACACTACAGAACAAGTTTGTACAAAAAAGCAGGCTGGTACCGGTCCGGAATTCCCGGGATATCGTCGACCCACGCGTCCGCTTCCACACCTCACCAGACCAATCCCCTGACCCGTCTCTCTCGTCTCCCGCGGCGGCGGGGGCGGTGGCGCGCGGCCGTTGACCCGATGACCGGCGGAGGCGGAGAGGACGTCCCCGCGGCGAGGCGGCGCCCCCTGACGGTTCTCCCCCTCGTCGCGCTCATCTTCTACGACGTCTCGGGCGGGCCGTTCGGCATCGAGGACTCTGTCCGCGCCGGCGGCGGCGCCCTGCTCCCGCTCCTCGGCTTCCTCATCCTCCCGGTCCTCTGGTCGCTCCCTGAAGCCCTCATCAC…
>HK14
GTGCCGCTAGGGAGAAGCTTCAAGAGTATGATGAGAGTTCACACTTTTTACATGGAAAATACGTGCGACTACGCTGTGCTAGGAAACATACCAAATACGAGTTGCAGAGTTCACATACTTGCTAATTATTACAAACATGAATGCAGTCACCCGCTCTAATATCATGGTTTGCAGAAACTTGTTATCTGATAGGGCCACTAAACAAACCCTTTCGAATGCATAGACAAAAACAAGATGAGCAAAGTTGGGAGGGGAAAGGGTTGGAAACCAATGAAGTTCATGCGGGAAACAAGAACCACCAGCGCCCCAAGCATGTGTTGATGCTCATTATTTTTCTCGGCGCACAAATGAGTGCATAGCCCGTCCTTTGAGAAACTAACATGGTGAACTCAGACCAAA…
>HK15
GATCGCTCGAATCACTCGAACCCTTCCAGATCGAGACAGAGTGAGAGCTCGCCGCCACCTCCCTCCGGCATAGCACGCCTCCATCCATGGCATCCTCCATGCCCTCCTCTTCTCACCCCTCCCCTTACCTCACCAGAAGGGAGAGAAGAACCCAAGGGAGGGAGATCCAACGCGATCCAGCATCAGCCTCCGCTGCCTTGGCCTCGCGCCTCACCGGAGCAGCTCTGCCATCGGCCGAAGTCCCGCGGGTCATCGTGTTCCCCCGCTCTTCTTCCTCCCTCTGTTTATCTCTTCCTTTTTTTCTCTCAAGTCTCAACACCCCTATGTACTTCTCTGTGCAAGGAGGCCTCCATGGACTTCCTCATCGAGCCGTCGCCGGAGTTCCAAGTCCGCTCCGCT…
>HK16
GGGATGCCCTTAATTCATCCAAGCCTGGATGGAGCAGAGACAGCTAACTCAGGCACTTTATACGGCGCTAATATTGTCATGTGCAGGTCCATCACTTAAGGTTGTACACAATGTATATTTCTCGACACCGAACTGATCGATATGCAATCATTACAAAATAGCAAATGGACAACCAATCCGCAGTTACAGGTATCATACGAAAGGATTACTCAAAAATCAGGTAGTATATATAAGAAATAAACAGCTTTGCCAGAGCAAACGATCCACGAAAATGGCAATGTATGGGTGACACAACACTGGGATCAATAGCTGCGACCCCAGAATGACCACTTTTGAGCAGGCTTTCCGGAAGCAAAGCACACGGTTCCAGAAGGGAGATCTGGCTGGTCAAATGGAGTA…
>HK17
GAATTCCGGCGACGGCGGCAGTCTACTACCCCGTAGTTCGGATAGAGGCCCCTCTTCCTATCGAGTGTTTAGGCATATATCTGCAGCTTTGTCACAACAAAGGAATCTCTCTGGGAGTTACATTGAGCACTATGAATAATCTGCAATGGCAGAGGCCAGCCCTAGAACAGAAACGTCAACAGATGATACTGATGAAAATCTTATGCTTGAACCAGGGAATGCTGCTCTTGCTGTTGTTTCTGACTCTAGTGACAGATCCAGAGACAAAAACGGAGATCAAAAGACAATGCGTCGGCTTGCTCAAAATCGCGAGGCTGCTAGGAAAAGTCGTTTGAGGAAAAAGGCATATGTTCAACAATTGGAGAACAGCAGGCTAAAGCTTACCCAGCTAGAGCAGGA…
>HK18
TTTTTTTTTTTTTTTTTTTGAGCTTGTGAACACCCATGCTGCTATGACTGACTGACACACAGTACATGAATTAAGATACAACAGATTTGCCCCAACTACAGCCTGAACATGAGCAACACTGGTTTATCTCTTTTACAATCTCCAGCATTTGTCCCAACTACAGCTACAAGTTACCTAACATCATCCTACATTATTACATCACATCACTGTCAAGAACAGTGCTACGAGGCCAGAACTATGCGCCCCTGGACCACCTCCACCATGCTTGGCCTCTTCCACGGCTGGCCGTGCAGTCCAGGGCCATGCCGAGCACGCGCACCATTTGCTTCCCGCAACACGCCTGAAACTGGCAGGCAAGGATCAAACAGCTCGTTCCTCGTCCCGCGAGCGATCACCCAT…
>HK19
TTTTTTTTTTTTTTTTGATGATATCACCAAGAATAATTTGCTTTATTTCTAACGGAGTTTTACACCTGAGAATTTAGCATGTCCGCTGCGGAGCAACAAAGCCCCTGAAGCCTTGACTAAACAATCCACCCTTCGGTTAATTTCATTGACCAACGGGAAACCGTCTTGTCAACTCAGATGTTAACAACAACGTACCATCTGCTACATCCAGCGAACAAACCTTCGCAAAATCACGACTGCCTAACGGACCGTTAACCGGAAGGGGTTCTTCTGACTCAAACAAAAGCCATGGGCCAATTTCGCCCCCCAATGCACCCCCCTGTTTCATACAGAGTACTTATTGACATCGCACAATCCCCCCGACCACCCTCTGATTACCACCAGCTGAAAACCAATCGA…
>HK20
GAGACCCTCGTCCTCCTGCTCCTCCTACCAATCCAACCCAATCCAGCCCAGCTCGTCGCGGCTCTGACTGAATCCCCCCTTCACCACCGGACAGCTACCGCCGACGCCCCGATCCCGCCCCTCTCCGCTCCCCCTCCCCTGACGCCGCCGCCTATCACGCCCCCTCCTCGCCGCGACGTCGGTCGCGCCCCTGCCGTCTCCGCCCCGTCCGCGATCTCAGGCCGATTGGAGATACGCTCGTCGTTTCAGCCCCGCGGCCGTCGTCCAGAGAGGAGGAGAGATGCAGGTCAGCCGCTCATCTCTTAACTAGCATCAGTGATTTAGTTAGGCCTAGGGTGTTCCACGATGCTCAAACCTTGTCAGTTCAGTCTAGTGTATGACCCAAGAGCTAGTGGGAAG…
