# Supplementary material for: Global identification, structural analysis and expression characterization of bHLH transcription factors in wheat
Source: BMC Plant Biol. 2017 May 30;17:90. doi: 10.1186/s12870-017-1038-y (PMC5450219; doi:10.1186/s12870-017-1038-y)
Supplement: Supplementary file 2 — RNA-seq information of different tissues or organs at different growth period. (XLSX 15 kb) [file 12870_2017_1038_MOESM2_ESM.xlsx]

## Sheet: Sheet1
RNA-seq datasets of different tissues or organs at different growth period
Name	BioSample&links	Organism	Tissue	Label
ERR392055	SAMEA2292773	Triticum aestivum (bread wheat)	10_days_post_anthesis_whole_endosperm	S011
ERR392056	SAMEA2292783	Triticum aestivum (bread wheat)	20_days_post_anthesis_transfer_cells	S007
ERR392057	SAMEA2292791	Triticum aestivum (bread wheat)	10_days_post_anthesis_whole_endosperm	S012
ERR392058	SAMEA2292788	Triticum aestivum (bread wheat)	20_days_post_anthesis_transfer_cells	S008
ERR392059	SAMEA2292778	Triticum aestivum (bread wheat)	20_days_post_anthesis_aleuron_layer	S034
ERR392060	SAMEA2292795	Triticum aestivum (bread wheat)	30_days_post_anthesis_aleuron_layer_and_starchy_endosperm	S030
ERR392061	SAMEA2292785	Triticum aestivum (bread wheat)	10_days_post_anthesis_whole_endosperm	S013
ERR392062	SAMEA2292774	Triticum aestivum (bread wheat)	30_days_post_anthesis_starchy_endosperm	S026
ERR392063	SAMEA2292787	Triticum aestivum (bread wheat)	20_days_post_anthesis_starchy_endosperm	S022
ERR392064	SAMEA2292782	Triticum aestivum (bread wheat)	20_days_post_anthesis_whole_endosperm	S018
ERR392065	SAMEA2292797	Triticum aestivum (bread wheat)	30_days_post_anthesis_starchy_endosperm	S027
ERR392066	SAMEA2292800	Triticum aestivum (bread wheat)	30_days_post_anthesis_starchy_endosperm	S028
ERR392067	SAMEA2292777	Triticum aestivum (bread wheat)	30_days_post_anthesis_aleuron_layer_and_starchy_endosperm	S031
ERR392068	SAMEA2292799	Triticum aestivum (bread wheat)	10_days_post_anthesis_whole_endosperm	S014
ERR392069	SAMEA2292776	Triticum aestivum (bread wheat)	30_days_post_anthesis_aleuron_layer_and_starchy_endosperm	S032
ERR392070	SAMEA2292796	Triticum aestivum (bread wheat)	20_days_post_anthesis_transfer_cells	S009
ERR392071	SAMEA2292792	Triticum aestivum (bread wheat)	30_days_post_anthesis_aleuron_layer_and_starchy_endosperm	S033
ERR392072	SAMEA2292784	Triticum aestivum (bread wheat)	10_days_post_anthesis_whole_endosperm	S015
ERR392073	SAMEA2292794	Triticum aestivum (bread wheat)	10_days_post_anthesis_whole_endosperm	S016
ERR392074	SAMEA2292786	Triticum aestivum (bread wheat)	20_days_post_anthesis_starchy_endosperm	S023
ERR392075	SAMEA2292772	Triticum aestivum (bread wheat)	20_days_post_anthesis_starchy_endosperm	S024
ERR392076	SAMEA2292771	Triticum aestivum (bread wheat)	20_days_post_anthesis_starchy_endosperm	S025
ERR392077	SAMEA2292793	Triticum aestivum (bread wheat)	20_days_post_anthesis_transfer_cells	S010
ERR392078	SAMEA2292779	Triticum aestivum (bread wheat)	20_days_post_anthesis_aleuron_layer	S035
ERR392079	SAMEA2292781	Triticum aestivum (bread wheat)	30_days_post_anthesis_starchy_endosperm	S029
ERR392080	SAMEA2292790	Triticum aestivum (bread wheat)	20_days_post_anthesis_aleuron_layer	S036
ERR392081	SAMEA2292780	Triticum aestivum (bread wheat)	20_days_post_anthesis_aleuron_layer	S037
ERR392082	SAMEA2292775	Triticum aestivum (bread wheat)	20_days_post_anthesis_aleuron_layer	S038
ERR392083	SAMEA2292789	Triticum aestivum (bread wheat)	10_days_post_anthesis_whole_endosperm	S017
ERR392084	SAMEA2292798	Triticum aestivum (bread wheat)	20_days_post_anthesis_aleuron_layer	S039
ERR687861	SAMEA3138157	Triticum aestivum (bread wheat)	12_days_post_anthesis_inner_pericarp	S001
ERR687862	SAMEA3138161	Triticum aestivum (bread wheat)	12_days_post_anthesis_outer_pericarp	S004
ERR687863	SAMEA3138156	Triticum aestivum (bread wheat)	12_days_post_anthesis_inner_pericarp	S002
ERR687864	SAMEA3138163	Triticum aestivum (bread wheat)	12_days_post_anthesis_endosperm	S019
ERR687865	SAMEA3138159	Triticum aestivum (bread wheat)	12_days_post_anthesis_outer_pericarp	S005
ERR687866	SAMEA3138162	Triticum aestivum (bread wheat)	12_days_post_anthesis_inner_pericarp	S003
ERR687867	SAMEA3138158	Triticum aestivum (bread wheat)	12_days_post_anthesis_endosperm	S020
ERR687868	SAMEA3138160	Triticum aestivum (bread wheat)	12_days_post_anthesis_endosperm	S021
ERR687869	SAMEA3138155	Triticum aestivum (bread wheat)	12_days_post_anthesis_outer_pericarp	S006
SRR1055291	SAMN02469080	Triticum aestivum (bread wheat)	7-day_old_whole_seedling	S101
SRR1055292	SAMN02469075	Triticum aestivum (bread wheat)	7-day_old_whole_seedling	S102
SRR1055293	SAMN02469076	Triticum aestivum (bread wheat)	7-day_old_whole_seedling	S103
SRR1055294	SAMN02469081	Triticum aestivum (bread wheat)	7-day_old_whole_seedling	S104
SRR1222458	SAMN02721364	Triticum aestivum (bread wheat)	spike_at_heading_date_stage	S054
SRR1222459	SAMN02721355	Triticum aestivum (bread wheat)	spike_at_heading_date_stage	S055
SRR1738680	SAMN03274344	Triticum aestivum (bread wheat)	uninucleate_pollen_stage_anthers	S052
SRR1752062	SAMN03274344	Triticum aestivum (bread wheat)	uninucleate_pollen_stage_anthers	S053
SRR1774051	SAMN03295092	Triticum aestivum (bread wheat)	96_hours_after_inoculated_fusarium_graminearum_Spikelet	S058
SRR1774069	SAMN03295092	Triticum aestivum (bread wheat)	96_hours_after_inoculated_fusarium_graminearum_Spikelet	S059
SRR1774238	SAMN03295093	Triticum aestivum (bread wheat)	96_hours_after_inoculated_fusarium_graminearum_Spikelet	S060
SRR1774240	SAMN03295093	Triticum aestivum (bread wheat)	96_hours_after_inoculated_fusarium_graminearum_Spikelet	S061
SRR1777450	SAMN03295094	Triticum aestivum (bread wheat)	96_hours_after_inoculated_fusarium_graminearum_Rachis	S062
SRR1777451	SAMN03295094	Triticum aestivum (bread wheat)	96_hours_after_inoculated_fusarium_graminearum_Rachis	S063
SRR1777459	SAMN03295095	Triticum aestivum (bread wheat)	96_hours_after_inoculated_fusarium_graminearum_Rachis	S064
SRR1777463	SAMN03295095	Triticum aestivum (bread wheat)	96_hours_after_inoculated_fusarium_graminearum_Rachis	S065
SRR1777470	SAMN03295096	Triticum aestivum (bread wheat)	12_hours_after_DON inoculated_Spikelet	S056
SRR1777477	SAMN03295096	Triticum aestivum (bread wheat)	12_hours_after_DON inoculated_Spikelet	S057
SRR1954915	SAMN03434945	Triticum aestivum (bread wheat)	25_DPA_Caryopsis	S042
SRR1954916	SAMN03434945	Triticum aestivum (bread wheat)	25_DPA_Caryopsis	S043
SRR1955046	SAMN03434947	Triticum aestivum (bread wheat)	15_DPA_Caryopsis	S040
SRR1955047	SAMN03434947	Triticum aestivum (bread wheat)	15_DPA_Caryopsis	S041
SRR1958743	SAMN03434967	Triticum aestivum (bread wheat)	35_DPA_Caryopsis	S044
SRR1958744	SAMN03434967	Triticum aestivum (bread wheat)	35_DPA_Caryopsis	S045
SRR2306545	SAMN04008910	Triticum aestivum (bread wheat)	1_week_Leaf_no_salt_treatment_in_6h	S089
SRR2306546	SAMN04008911	Triticum aestivum (bread wheat)	1_week_Leaf_6_hour_of_salt_stress	S085
SRR2306547	SAMN04008912	Triticum aestivum (bread wheat)	1_week_Leaf_no_salt_treatment_in_12h	S090
SRR2306548	SAMN04008914	Triticum aestivum (bread wheat)	1_week_Leaf_no_salt_treatment_in_24h	S091
SRR2306549	SAMN04008913	Triticum aestivum (bread wheat)	1_week_Leaf_12_hour_of_salt_stress	S086
SRR2306550	SAMN04008915	Triticum aestivum (bread wheat)	1_week_Leaf_24_hour_of_salt_stress	S087
SRR2306551	SAMN04008916	Triticum aestivum (bread wheat)	1_week_Leaf_no_salt_treatment_in_48h	S092
SRR2306552	SAMN04008917	Triticum aestivum (bread wheat)	1_week_Leaf_48_hour_of_salt_stress	S088
SRR2983320	SAMN04327401	Triticum aestivum (bread wheat)	Zadoks_13_leaf	S079
SRR2983321	SAMN04327402	Triticum aestivum (bread wheat)	Zadoks_13_leaf	S080
SRR2983322	SAMN04327403	Triticum aestivum (bread wheat)	Zadoks_13_leaf	S081
SRR2983323	SAMN04327404	Triticum aestivum (bread wheat)	Zadoks_13_leaf	S082
SRR3031950	SAMN04350614	Triticum aestivum (bread wheat)	Zadoks_13_leaf	S083
SRR3031953	SAMN04350615	Triticum aestivum (bread wheat)	Zadoks_13_leaf	S084
SRR3068387	SAMN04376932	Triticum aestivum (bread wheat)	Heading_stage_Flag_leaf	S078
SRR3068439	SAMN04376933	Triticum aestivum (bread wheat)	The_first_flowering_date_Flag_leaf	S074
SRR3068477	SAMN04376934	Triticum aestivum (bread wheat)	15_days_after_anthesis_Flag_leaf	S075
SRR3068481	SAMN04376935	Triticum aestivum (bread wheat)	25_days_after_anthesis_Flag_leaf	S076
SRR3068482	SAMN04376936	Triticum aestivum (bread wheat)	30_days_after_anthesis_Flag_leaf	S077
SRR502777	SAMN01001216	Triticum aestivum (bread wheat)	6_DPA_seed_Aleurone	S048
SRR502778	SAMN01001217	Triticum aestivum (bread wheat)	6_DPA_seed_Starchy_endosperm	S049
SRR502779	SAMN01001218	Triticum aestivum (bread wheat)	9_DPA_Seed_Aleurone	S050
SRR502780	SAMN01001219	Triticum aestivum (bread wheat)	9_DPA_Starchy_endosperm	S051
SRR502781	SAMN01001220	Triticum aestivum (bread wheat)	14_DPA_Seed_Aleurone	S046
SRR502782	SAMN01001220	Triticum aestivum (bread wheat)	14_DPA_Seed_Aleurone	S047
SRR946453	SAMN02261966	Triticum aestivum (bread wheat)	5 leaves stage shoots replicate 1	S066
SRR946454	SAMN02261966	Triticum aestivum (bread wheat)	5 leaves stage shoots replicate 1	S067
SRR946455	SAMN02261966	Triticum aestivum (bread wheat)	5 leaves stage shoots replicate 1	S068
SRR946456	SAMN02261966	Triticum aestivum (bread wheat)	5 leaves stage shoots replicate 1	S069
SRR946457	SAMN02261968	Triticum aestivum (bread wheat)	5 leaves stage roots replicate 1	S093
SRR946458	SAMN02261968	Triticum aestivum (bread wheat)	5 leaves stage roots replicate 1	S094
SRR946459	SAMN02261968	Triticum aestivum (bread wheat)	5 leaves stage roots replicate 1	S095
SRR946460	SAMN02261968	Triticum aestivum (bread wheat)	5 leaves stage roots replicate 1	S096
SRR947005	SAMN02261967	Triticum aestivum (bread wheat)	5 leaves stage shoots replicate 2	S070
SRR947006	SAMN02261967	Triticum aestivum (bread wheat)	5 leaves stage shoots replicate 2	S071
SRR947014	SAMN02261967	Triticum aestivum (bread wheat)	5 leaves stage shoots replicate 2	S072
SRR947015	SAMN02261967	Triticum aestivum (bread wheat)	5 leaves stage shoots replicate 2	S073
SRR947016	SAMN02261969	Triticum aestivum (bread wheat)	5 leaves stage roots replicate 2	S097
SRR947017	SAMN02261969	Triticum aestivum (bread wheat)	5 leaves stage roots replicate 2	S098
SRR947018	SAMN02261969	Triticum aestivum (bread wheat)	5 leaves stage roots replicate 2	S099
SRR947019	SAMN02261969	Triticum aestivum (bread wheat)	5 leaves stage roots replicate 2	S100
