# Supplementary material for: Global identification, structural analysis and expression characterization of bHLH transcription factors in wheat
Source: BMC Plant Biol. 2017 May 30;17:90. doi: 10.1186/s12870-017-1038-y (PMC5450219; doi:10.1186/s12870-017-1038-y)
Supplement: Supplementary file 3 — The gene expression levels for wheat bHLH transcription factor family at different growth periods in different tissues and organs. (XLSX 197 kb) [file 12870_2017_1038_MOESM3_ESM.xlsx]

## Sheet: Sheet1
The gene expression levels for wheat bHLH transcription factor family at different growth periods in different tissues and organs
Sample Gene	wbHLH114	wbHLH133	wbHLH134	wbHLH140	wbHLH148	wbHLH017	wbHLH193	wbHLH045	wbHLH087	wbHLH202	wbHLH086	wbHLH108	wbHLH152	wbHLH153	wbHLH014	wbHLH031	wbHLH053	wbHLH150	wbHLH116	wbHLH217	wbHLH214	wbHLH215	wbHLH082	wbHLH137	wbHLH064	wbHLH172	wbHLH115	wbHLH147	wbHLH047	wbHLH124	wbHLH030	wbHLH160	wbHLH159	wbHLH046	wbHLH139	wbHLH149	wbHLH023	wbHLH135	wbHLH117	wbHLH136	wbHLH145	wbHLH222	wbHLH154	wbHLH066	wbHLH141	wbHLH079	wbHLH164	wbHLH095	wbHLH144
S001_12_DPA_inner_pericarp	0.0796641	0.170607	0.00718956	0.00240686	0.00436342	0	0	0.0190007	0.146058	0.138091	0	0.0544236	0.0062283	0.209244	0.0549276	0.100701	0	0	0.515919	0.578905	0.269543	0.609744	0.0502492	0.16656	0.0444352	0.0802061	0.0701842	0.160214	0.184282	0.0705523	0.431262	0.860331	0.274907	0.0544262	0.526795	0.368708	0.0524542	0.00235959	0.0803025	0.0229743	0.00824822	0.0329473	0.0025459	0.0979685	0.0570671	0	0	0	0.0374949
S002_12_DPA_inner_pericarp	0.0775629	0.128787	0.00891793	0	0.0139333	0	0	0.041883	0.0982265	0.0789975	0.00485001	0.0256275	0.0252138	0.287457	0.0505064	0.0606076	0	0	0.477988	0.434655	0.241821	0.463396	0.0443358	0.153126	0.0584198	0.0835687	0.0278659	0.149347	0.220586	0.0667267	0.381163	0.765422	0.299538	0.0795434	0.380103	0.332998	0.084566	0	0.0685581	0.0084689	0.0271302	0.0471176	0.0056382	0.0887955	0.082011	0	0	0	0.0309939
S003_12_DPA_inner_pericarp	0.0738508	0.137982	0.00747736	0.00544415	0.00453031	0	0	0.0263512	0.147873	0.0644324	0	0.0524586	0	0.162562	0.0708206	0.0910552	0	0	0.475838	0.340717	0.197628	0.295281	0.0242539	0.203738	0.03193	0.060289	0.0589782	0.0607935	0.0770974	0.0524175	0.381868	0.320196	0.25052	0.0675821	0.430628	0.289583	0.0614956	0.00217343	0.0351047	0	0.0170702	0.0141071	0.00265747	0.0861308	0.0429245	0	0	0	0.0218515
S004_12_DPA_outer_pericarp	0.0625598	0.0959227	2.2513e-09	0.00180108	0.0031924	0	0	0.0407271	0.247979	0.204476	0.0211578	0.123814	0.0134306	0.345166	0.0473948	0.0868908	0	0.00211292	0.264533	0.297614	0.117506	0.256001	0.0390258	0.16579	0.0339146	0.113968	0.043794	0.0902462	0.0279381	0.0155625	0.213249	0.259618	0.143465	0.0177384	0.281604	0.220075	0	0	0.0480349	0	0.0472654	0.0628667	0.00586615	0.137763	0.0560645	0	0	0	0.0391638
S005_12_DPA_outer_pericarp	0.0743232	0.103281	4.30522e-11	0.0025666	0.00145398	0	0	0.00661459	0.25176	0.163936	0.00941652	0.105198	0	0.57848	0.0286825	0.0764869	0	0	0.272138	0.358959	0.0900215	0.298852	0.0176014	0.137281	0.0326891	0.105022	0.0386393	0.077104	0.061524	0.0105261	0.284017	0.280921	0.133966	0.0271715	0.270029	0.190908	0.0190752	0	0.0829256	0	0.0515991	0.0298638	0.00390619	0.11815	0.0659286	0	0	0	0.025338
S006_12_DPA_outer_pericarp	0.0690977	0.163153	7.37754e-08	0.0018791	0	0	0	0.0334345	0.258164	0.259919	0.023933	0.117656	0.0240638	0.665449	0.0441566	0.220783	0	0	0.275649	0.261691	0.117509	0.188503	0.0331939	0.159974	0.0196852	0.139584	0.0180972	0.0986503	0.0299921	0	0.217554	0.157113	0.145648	0.0233825	0.322832	0.229667	0	0.00163126	0.0513864	0	0.0353581	0.052738	0.00798845	0.130451	0.033939	0	0	0	0.0462684
S007_20_DPA_transfer_cells	0.026509	0.320214	0.00247137	0.00211478	0.0115143	0	0.00371298	0	0.196495	0.115226	0.00369996	0.0609179	0.00798962	0.40246	0	0.0101811	0	0	0.866738	0.942578	0.398798	1.17072	0.068254	0.208182	0.130378	0.3586	0.0949417	0.13819	0.413986	0.068714	0.531366	1.16889	0.433959	0.220905	1.04158	0.89289	0.127628	0.0265778	0.114364	0.0155321	0.101253	0.135284	0.00608761	0.219095	0.0779084	0	0.00253402	0.00145337	0.0412438
S008_20_DPA_transfer_cells	0.0242725	0.307517	0.00269019	0.00561995	0.0143287	0	0.00884271	0	0.126632	0.0741203	0.00222359	0.0746367	0.0110484	0.479342	0.02573	0.221278	0.0043429	0	0.749912	0.796627	0.377653	0.839075	0.0825748	0.249947	0.13391	0.206792	0.0840831	0.0969944	0.409231	0.0460896	0.439303	0.867076	0.394138	0.177019	1.02597	0.802516	0.0556305	0.0112362	0.116938	0.00755719	0.0861545	0.096815	0.0324223	0.223215	0.083275	0.04278	0.0133032	0.000755708	0.0267047
S009_20_DPA_transfer_cells	0.0161695	0.320761	0	0.0059321	0.00855324	0	0.00564352	0	0.167142	0.0821975	0.00210995	0.0377998	0.00301628	0.39489	0	0.0120503	0	0	0.950696	1.07414	0.45853	1.3867	0.0651991	0.265192	0.133982	0.340385	0.0855097	0.097702	0.327054	0.0880555	0.534605	1.18502	0.454385	0.266323	0.998869	0.878914	0.120454	0.00921992	0.11225	0	0.0874527	0.0924527	0.0040665	0.187436	0.0750514	0	0	0.000802096	0.0302876
S010_20_DPA_transfer_cells	0.0167974	0.301347	0.00704068	0.00793734	0.0142472	0	0.00982464	0	0.131615	0.0770406	0	0.0601027	0.010249	0.497794	0.0423167	0.143226	0	0	0.884932	0.856762	0.387849	0.94806	0.0858701	0.247314	0.128991	0.46915	0.0871829	0.106174	0.475408	0.018218	0.496294	0.938034	0.347688	0.178504	1.01222	0.835565	0.110268	0.0157994	0.119521	0.0237257	0.0958973	0.141355	8.02798e-06	0.226621	0.0727735	0.0126519	0.0168337	0.000729699	0.0316577
S011_10_DPA_whole_endosperm	0.00409797	0.263425	2.82199e-10	0	0.00886174	0	0.00536213	0	0.0914634	0.0533873	0.00126944	0.0232377	0.00372454	0.192741	0	0	0	0	0.504716	0.504081	0.160639	0.840774	0.0688497	0.135159	0.121352	0.153087	0.0861491	0.11203	0.204183	0.165892	0.409859	0.792147	0.177555	0.10995	0.545716	0.572892	0.071692	0.0138407	0.0497908	0.00215097	0.0586364	0.0915986	0.000418832	0.16661	0.0460933	0	0	0	0.0215016
S012_10_DPA_whole_endosperm	2.95102e-09	0.138592	0	0.00130786	0.00591827	0.000999567	0.010052	0.0012558	0.104891	0.0782908	0	0.0177277	0.000993892	0.142273	0	0	0	0	0.487516	0.411717	0.160814	0.696512	0.0468086	0.0935213	0.0668622	0.117624	0.0637965	0.0961539	1.13686	0.204508	0.303289	0.545908	0.204378	0.214759	0.196482	0.293713	0.06711	0.0154047	0.0939671	0.00494825	0.0605925	0.0676387	0.00147425	0.165697	0.0427125	0	0	0.00048904	0.0124472
S013_10_DPA_whole_endosperm	0.0040468	0.220985	0.00291844	0.00113252	0.0064557	0	0.00390827	0.00330253	0.0778467	0.0461731	0	0.0149971	0.00582431	0.177018	0	0	0	0	0.503898	0.559371	0.18774	0.754532	0.0507072	0.118948	0.123047	0.152763	0.0810671	0.116966	0.356493	0.191743	0.419984	0.7165	0.239637	0.182164	0.514939	0.467534	0.0869841	0.00999566	0.0644112	0.0120019	0.095538	0.109744	0.000620418	0.139274	0.0438968	0	0	0.00147677	0.0259605
S014_10_DPA_whole_endosperm	0.0103875	0.281341	0.00238519	0.00831782	0.00893784	0	8.51159e-12	0.0167171	0.101644	0.0721987	0.00177391	0.0403108	0.00433354	0.450664	0.00427396	0.0170959	0	0	0.737091	0.729144	0.286662	0.831294	0.0536621	0.155801	0.104929	0.258145	0.108584	0.122891	0.794281	0.129454	0.506495	0.810066	0.329463	0.247438	0.941926	0.782525	0.213735	0.0112901	0.110093	0.0103825	0.0650303	0.0628855	0.101379	0.243384	0.0815739	0	0.00109336	0.000621715	0.0440955
S015_10_DPA_whole_endosperm	0.00865756	0.155332	0	0.000825474	0.00649817	0	0.00588376	0	0.136974	0.0783748	0.00141983	0.0286773	0.00865265	0.134568	0	0.00203695	0	0	0.44576	0.439321	0.181034	0.732146	0.0491285	0.120391	0.0948658	0.0987788	0.081348	0.121648	0.410687	0.191286	0.347552	0.571669	0.23857	0.212198	0.24648	0.322697	0.0678605	0.0152295	0.0678861	0.00335228	0.0730092	0.0825957	0.00186401	0.199666	0.0395462	0	0	0.000276742	0.0141758
S016_10_DPA_whole_endosperm	0.0778535	0.192156	2.09745e-07	0.0100686	0.00356551	0	0.00375806	0.00610791	0.0875959	0.0559841	0.00166707	0.0201029	0.0281359	0.837989	0	0	0	0	0.524643	0.323026	0.333973	0.318812	0.0331191	0.120463	0.0335353	0.147039	0.0820167	0.139076	0.270088	0.100366	0.637971	0.621515	0.480288	0.292186	0.881007	0.686048	0.0209439	0.00396328	0.103203	0.00324348	0.020587	0.0252534	0.0119783	0.257191	0.0634296	0	0	0.000679889	0.0479812
S017_10_DPA_whole_endosperm	0.0619271	0.208846	0.0022693	0.0108597	0.00659153	0.00204015	0.00109036	0.0025474	0.0655657	0.0506406	0.00580424	0.0359563	0.0360929	0.806538	0	0.00385748	0	0.00103785	0.593887	0.302071	0.316366	0.352478	0.0443813	0.122069	0.0461903	0.162229	0.0834876	0.129075	0.37123	0.116306	0.662289	0.539874	0.402174	0.297142	0.856148	0.681305	0.0369033	0.0017578	0.112102	0.0247733	0.0200374	0.0241369	0.00856102	0.229508	0.0545954	0	0	0	0.0330855
S018_20_DPA_whole_endosperm	0.0194225	0.264643	0.00686291	0.00908325	0.011269	0	0.0036687	0.000902721	0.0732808	0.0620909	0.00408199	0.0422546	0.0097904	0.423857	0.00378991	0.0113697	0	0	0.710563	0.682446	0.307603	0.786325	0.072067	0.189924	0.0985108	0.179207	0.105569	0.139276	0.715107	0.110347	0.453571	0.970396	0.320416	0.277683	0.923361	0.725957	0.144409	0.00652604	0.137379	0.0046932	0.0548471	0.0563075	0.166886	0.244127	0.0589209	0	0.00195057	0	0.0423066
S019_12_DPA_endosperm	0.0153572	0.225224	9.8406e-06	0.00547299	0	0	0.00216166	0	0.177177	0.113279	3.36352e-10	0.0268461	0.015039	0.232777	0.160918	0.160918	0	0	0.889574	0.999306	0.419851	0.9565	0.0409764	0.183917	0.126649	0.1759	0.0934344	0.135181	0.788575	0.0885821	0.528492	1.21345	0.450996	0.255649	0.886548	0.652984	0.360277	0.00776769	0.0412311	9.73535e-09	0.0546591	0.0503903	0.0113355	0.0794407	0.0320126	0	0.00588663	0	0.0387692
S020_12_DPA_endosperm	0.0191679	0.249662	6.14724e-06	0.0151829	0.00833744	0	0	0.0249586	0.2162	0.129163	0	0.0569608	0	0.339796	0.0721511	0.144302	0	0	0.955318	0.918636	0.464541	1.07275	0.0612004	0.169392	0.0669128	0.131677	0.0670815	0.16365	0.788515	0.119153	0.582956	1.04679	0.36863	0.272821	1.0047	0.748921	0.39309	0.0164302	0.141872	0.0178607	0.078586	0.0650863	0	0.0896219	0.058993	0	0	0.00299531	0.0876181
S021_12_DPA_endosperm	0.00548434	0.26712	1.42814e-05	0.00536434	0.00306362	0	0.00505747	0	0.160613	0.0747462	5.38934e-11	0.0307737	0	0.219109	0	0.137126	0	0	0.663948	0.845522	0.438799	1.18748	0.0409441	0.201274	0.0675988	0.153213	0.0574315	0.151397	0.788589	0.178677	0.705761	1.03305	0.555078	0.29028	0.680497	0.478326	0.143563	0.00785422	0.112661	0.0165137	0.0800754	0.0474203	0.002766	0.102322	0.0361061	0	0	0	0.0277974
S022_20_DPA_starchy_endosperm	0.0135426	0.384931	4.6647e-07	0.00958332	0.0164364	0	0	0	0.134209	0.0863793	0.00247557	0.0498952	0.0034334	0.317698	0	0.00647408	0	0	0.868295	0.862751	0.348566	0.824322	0.0513426	0.137393	0.112486	0.460799	0.0771961	0.132682	0.977152	0.239676	0.672255	0.95302	0.463961	0.392584	1.16768	0.846748	0.154385	0.0070747	0.152464	0.0046423	0.0442901	0.0264415	0.0174596	0.229832	0.0366322	0	0	0	0.0414693
S023_20_DPA_starchy_endosperm	0.0154067	0.308956	0.00379378	0.00509007	0.00197117	0	0	0	0.0810377	0.0756407	0.00332436	0.0391741	0.0199619	0.253564	0	0.0410314	0	0	0.739994	0.708259	0.326252	0.846148	0.0617244	0.177686	0.0805982	0.245839	0.0919752	0.156363	0.453223	0.156725	0.564869	0.885416	0.349362	0.28652	0.899785	0.69714	0.167981	0	0.123094	0.00484031	0.0384678	0.0725435	0.0151975	0.245449	0.0629258	0	0	0.0011262	0.0393184
S024_20_DPA_starchy_endosperm	0.0220996	0.303425	2.43648e-08	0.00326522	0.00551348	0	0	0.00513499	0.143868	0.0782782	0	0.0353962	0.0075739	0.266759	0	0.0240144	0	0	0.785949	0.704906	0.312763	1.09823	0.0682966	0.14958	0.119986	0.211567	0.063422	0.14798	0.199094	0.153073	0.549055	0.914916	0.29783	0.224196	0.851385	0.719238	0.105616	0.00644663	0.0886285	0.00468942	0.0408412	0.0737889	0.0140822	0.292105	0.0486448	0	0	0	0.0535148
S025_20_DPA_starchy_endosperm	0.0205803	0.346712	0	0.00981685	0.0105259	0	0.000649773	0	0.114733	0.0629523	0	0.0467237	0.0130762	0.276566	0	0.00650664	0	0	0.844733	0.796529	0.385915	0.845698	0.050334	0.169227	0.0898523	0.256083	0.0689595	0.129845	0.913293	0.0875464	0.630009	0.940671	0.348127	0.443846	1.04501	0.811422	0.318324	0.0232407	0.0863678	0.0188658	0.0305046	0.0348548	0.0274569	0.255309	0.0536739	0.00540487	0	0.000897968	0.0483679
S026_30_DPA_aleuron_and_endosperm	0.0875522	0.142862	0.00658875	0.00273959	0.00393785	0	0.00410581	0.0194997	0.0690484	0.0218106	0.00493546	0.0221446	0.0703561	0.91787	0	0.00842776	0	0	0.264647	0.255376	0.153651	0.249844	0.0460142	0.0930509	0.0764702	0.145704	0.134002	0.11951	0.0519948	0.0282081	0.544308	0.825025	0.248326	0.0869519	0.564251	0.489741	0.0898334	0.00138728	0.0439198	0.00918551	0.0334445	0.0402191	0.00587573	0.219527	0.0454096	0	0	0.00126933	0.0818465
S027_30_DPA_aleuron_and_endosperm	0.017253	0.226735	0.00558005	0.00257028	0.00142697	0	0	0	0.11239	0.0832342	0	0.0314743	0.0127887	0.345899	0.00574669	0.0344803	0	0	0.717872	0.735541	0.323144	1.00769	0.043813	0.203099	0.105472	0.275054	0.0973344	0.0944176	0.745457	0.135532	0.538846	0.818111	0.354912	0.354184	0.776682	0.566774	0.174027	0.0194243	0.162216	0.00772807	0.0732147	0.0565431	0.0195411	0.312785	0.0489547	0	0	0.00166297	0.0332577
S028_30_DPA_aleuron_and_endosperm	0.0785017	0.147442	0	0.00219324	0.00382159	0.00344774	0.00460699	0.0013869	0.0542561	0.0464819	0.00129919	0.0272917	0.0587266	0.915351	0.00331229	0.0298105	0	0	0.305842	0.252653	0.150344	0.302735	0.0567658	0.100102	0.052451	0.199081	0.109024	0.123165	0.0604409	0.014849	0.613243	0.866311	0.314676	0.118433	0.542881	0.475292	0.0885777	0.0156801	0.0327399	0.00668521	0.037156	0.03337	0.010298	0.321754	0.086102	0	0	0	0.102461
S029_30_DPA_aleuron_and_endosperm	0.010106	0.253289	0.00277902	0.00336519	0.00583058	0	6.17534e-06	0	0.152547	0.0766766	0.00207008	0.029944	0.0111017	0.316611	0.00547714	0.0492945	0	0	0.69927	0.6948	0.281638	0.924791	0.0445513	0.16877	0.0948719	0.275237	0.109556	0.135574	0.461767	0.203073	0.579204	0.734058	0.419801	0.282993	0.706127	0.529855	0.168593	0.00684812	0.117916	0.00649074	0.0644551	0.0779827	0.0163426	0.343065	0.066928	0	0	0	0.0463008
S030_30_DPA_starchy_endosperm	0.0409846	0.322842	0.00846937	0.0464357	0.0367317	0	0.00961168	0	0.0991537	0.0712819	0.00593818	0.0609767	0.0335056	0.481471	0	0	0	0	0.692717	0.767961	0.507308	0.977164	0.0540617	0.173905	0.0939505	0.266979	0.0510099	0.149011	0.448749	0.0529877	0.641201	0.779682	0.390481	0.430009	1.38676	1.12973	0.0216918	0.0108556	0.080767	0.0055041	0.0331253	0.0364467	0.0122692	0.315744	0.0499834	0	0.00233494	0	0.0515322
S031_30_DPA_starchy_endosperm	0.0557455	0.284836	0.0177491	0.017802	0.0396112	0.00364276	0.0423852	0	0.142032	0.0920521	0	0.070295	0.0293482	0.656197	0.00706211	0.0988697	0	0	0.609053	0.524443	0.265798	0.645209	0.0477952	0.137028	0.0606615	0.381733	0.0840703	0.113718	0.452139	0.0951478	0.528438	0.978961	0.302606	0.273162	1.31145	1.05084	4.34657e-05	0.00942773	0.0737229	0.0128329	0.0557275	0.0707781	0.0129887	0.29406	0.0729374	0	0	0.000956906	0.0538142
S032_30_DPA_starchy_endosperm	0.0417052	0.360549	0.00959026	0.0278387	0.0315482	0	0.00799903	0	0.0891606	0.0798988	0.00650626	0.0596012	0.0366205	0.405408	0	0	0	0	0.843805	0.969606	0.565301	1.17848	0.0460474	0.182536	0.099946	0.253001	0.0703998	0.114014	0.260591	0.116636	0.684311	0.785858	0.433918	0.408585	1.51817	1.22864	0.0819468	0.0188819	0.0281254	0.0228429	0.0423178	0.0684218	0.0116432	0.276726	0.0692447	0	0	0.00183633	0.0294773
S033_30_DPA_starchy_endosperm	0.0509549	0.362759	0.0117723	0.0257659	0.0234834	0	0.0229964	0	0.0901316	0.0800849	0.0111883	0.0856528	0.0337168	0.668338	0.0313271	0.125308	0	0	0.517042	0.500872	0.261066	0.616308	0.0477651	0.119176	0.0621949	0.240041	0.0605409	0.0995491	0.258401	0.0966521	0.698467	0.761047	0.361969	0.274097	1.28141	1.20187	0.0445872	0.0209433	0.0360353	0.0157347	0.0389294	0.0824059	0.00480374	0.298139	0.0946932	0	0	0	0.0526454
S034_20_DPA_aleuron	0.0101518	0.171479	8.18097e-08	0.000436467	0.00223798	0	0	0.00894106	0.0660291	0.0432958	0.00162653	0.0184969	0.0188951	0.394143	0	0.0116405	0	0	0.360348	0.279264	0.166263	0.455881	0.041268	0.137591	0.0536506	0.0985845	0.134043	0.121267	0.0756686	0.0455303	0.390935	0.624784	0.258514	0.0590343	0.563745	0.398016	0.0262879	0.00226216	0.131606	0.0139906	0.0569098	0.0623467	0.0177839	0.174196	0.0572693	0	0	0	0.0200532
S035_20_DPA_aleuron	0.0182355	0.156498	0	0.00266234	0.0017414	0	0	0.00372034	0.0651261	0.0399345	0.00157614	0.0211684	0.0120728	0.437835	0	0.0056866	0	0	0.310717	0.295834	0.185397	0.387776	0.0457576	0.17055	0.0574214	0.212493	0.142075	0.113986	0.075661	0.0466428	0.357302	0.522228	0.293219	0.0574602	0.560398	0.375707	0.054558	0.000776343	0.120407	0.00478596	0.0547427	0.06444	0.0126119	0.180405	0.0594454	0	0	0.000531736	0.0217915
S036_20_DPA_aleuron	0.0240682	0.187637	0.000920859	0.00306618	0.0025802	0	0	0.00279681	0.0621655	0.0486901	0.000675086	0.0253237	0.0178696	0.397794	0	0.0348193	0	0	0.340589	0.310932	0.156288	0.464744	0.0470163	0.149084	0.0654629	0.148053	0.0887811	0.0964767	0.0795425	0.0808173	0.329386	0.537524	0.232592	0.0808443	0.74632	0.495119	0.0630292	0.00227017	0.0846326	0.00802346	0.0671289	0.0708288	0.00180362	0.122711	0.0705221	0	0	0.000922991	0.0252086
S037_20_DPA_aleuron	0.0360414	0.18326	1.13048e-09	0	0.00340497	0	0	0	0.052885	0.0410748	0.00191307	0.022756	0	0.35903	0.0103602	0.0580172	0	0	0.417021	0.365216	0.190143	0.465708	0.0479994	0.135662	0.0757567	0.149094	0.110946	0.110997	0.0450546	0.0442466	0.363324	0.610951	0.279553	0.07215	0.654916	0.511958	0.0137939	0.00153607	0.0692148	0.00912979	0.0763275	0.0460497	0.000492174	0.116899	0.0501647	0	0	0	0.00769281
S038_20_DPA_aleuron	0.0224143	0.150702	0.00248191	0.0029627	0.00163124	0.000950177	0	0.00356714	0.0574173	0.0369194	0.00221975	0.0179425	0.01042	0.427776	0.00181796	0.0090898	0	0	0.337801	0.290209	0.179158	0.403747	0.0448318	0.128964	0.0588696	0.0976823	0.139244	0.110166	0.0765166	0.0549739	0.362427	0.526096	0.273322	0.0610164	0.55322	0.356726	0.0354199	0.00414252	0.10092	0.0065503	0.0649213	0.0665453	0.0112158	0.179061	0.0673169	0	0	0.000533232	0.0233114
S039_20_DPA_aleuron	0.00535884	0.153848	0	0.00197443	0.0015547	0	0	0.00859514	0.0567253	0.04208	0.00144004	0.0199912	0.0122373	0.451863	0.00749733	0.00749733	0	0	0.331826	0.285657	0.163428	0.476492	0.0476174	0.164521	0.0628812	0.125663	0.141426	0.116527	0.0612351	0.0293481	0.385025	0.580675	0.291264	0.0593515	0.598262	0.419646	0.0562867	0.00399223	0.0870773	0.0135518	0.058696	0.0723696	0.0104487	0.183785	0.068633	0	0.000484287	0.000255534	0.0274151
S040_15_DPA_Caryopsis	0.000801351	0.192032	0	0.00346623	0.0141879	0	0	0	0.125311	0.119509	0.0174291	0.0893819	0.0308989	0.819385	0.43601	0.427291	0.00727525	0.00430705	0.584038	0.618346	0.100296	0.307775	0.0417166	0.239075	0.0752097	0.181109	0.0828513	0.210276	0.258325	0.0393758	0.5556	0.896947	0.192861	0.106591	0.602763	0.49024	0.0778413	0.0177612	0.0535978	0.0120778	0.0605002	0.0994724	1.96281e-05	0.394654	0.0823414	0	0.00631357	0	0.0252683
S041_15_DPA_Caryopsis	0.000135224	0.198529	0	0.00748543	0.00869197	0	0.000897815	0	0.126685	0.111011	0.00903777	0.0856661	0.0327424	0.851502	0.489468	0.387315	0.00355095	0.00210222	0.566926	0.618086	0.115283	0.277918	0.044912	0.213677	0.0797978	0.183365	0.0826527	0.192139	0.256126	0.0384377	0.543975	0.924972	0.186308	0.0965586	0.565846	0.487437	0.117341	0.00931744	0.0496013	0.0149736	0.0861813	0.0907558	9.72635e-06	0.375834	0.0834621	0	0.0123263	0	0.0311746
S042_25_DPA_Caryopsis	0.0259498	0.157955	0	0	0.00794761	0	0.00241144	0.0109356	0.147193	0.0877801	0	0.0449742	0.0703781	0.911674	0.332838	0.424657	0	0	0.521598	0.563919	0.174585	1.16548	0.0537579	0.149377	0.0660623	0.249472	0.112836	0.216548	0.260011	0.0129783	0.231563	0.668702	0.20791	0.112165	0.48317	0.377754	0.109666	0.0068269	0.0253768	0.00760575	0.095953	0.0379027	0.0270966	0.353921	0.0934871	0	0.00275935	0	0.0641801
S043_25_DPA_Caryopsis	0.0276612	0.157007	0	0.00103108	0.0076345	0	0.00235462	0.0146859	0.138253	0.0863504	0.00204656	0.0492609	0.0510969	0.95784	0.386736	0.448389	0	0.00137861	0.498622	0.577853	0.192783	1.18423	0.0521831	0.164422	0.073659	0.22535	0.129123	0.214507	0.24439	0.00634006	0.212697	0.766907	0.208164	0.113733	0.481454	0.413015	0.11092	0.00475182	0.0220496	0.0150302	0.0784825	0.0405475	0.0273675	0.344988	0.0878587	0	0.0026944	0	0.0683661
S044_35_DPA_Caryopsis	0.0508698	0.124596	0	0	0.00355537	0	0	0.0136674	0.0710776	0.119687	0.009389	0.0687181	0.0163715	1.62352	0.130033	0.0928804	0	0	0.313467	0.47361	0.127693	0.498738	0.0413139	0.143855	0.0338428	0.200085	0.111529	0.171912	0.398156	0.120356	0.400444	0.954017	0.223227	0.0986669	0.337479	0.256704	0.000130655	0	0.0660719	0.0206202	0.0796011	0.0517051	0.046792	0.227827	0.113077	0.0163079	0.00629922	0.00338655	0.14826
S045_35_DPA_Caryopsis	0.0508698	0.124596	0	0	0.00355537	0	0	0.0136674	0.0710776	0.119687	0.009389	0.0687181	0.0163715	1.62352	0.130033	0.0928804	0	0	0.313467	0.47361	0.127693	0.498738	0.0413139	0.143855	0.0338428	0.200085	0.111529	0.171912	0.398156	0.120356	0.400444	0.954017	0.223227	0.0986669	0.337479	0.256704	0.000130655	0	0.0660719	0.0206202	0.0796011	0.0517051	0.046792	0.227827	0.113077	0.0163079	0.00629922	0.00338655	0.14826
S046_14_DPA_aleurone	0.0193407	0.110251	0.00163641	0.0251499	0.0118851	0.000713848	0	0.0202666	0.0183632	0.026382	0.000421773	0.00703729	0.019401	0.487482	0.00314813	0.00472218	0	0	0.587817	0.38139	0.531712	1.38656	0.0547377	0.156479	0.0513756	0.165738	0.104674	0.148893	0.00655484	0.0207331	0.0825891	0.146737	0.314607	0.0181605	0.622393	0.577113	0	0.000513264	0.0720397	0.00123224	0.0111696	0.012513	0.00242575	0.0712382	0.0132737	0	0	0.00126621	0.0265681
S047_14_DPA_aleurone	1.51575e-06	0.117261	0.00429751	0.0242309	0.00443395	0	0.000879396	0	0.073669	0.0669818	0.00162656	0.0273793	0.0237716	0.421526	0	0	0	0	1.71932	2.02626	1.73565	5.18894	0.0658891	0.127917	0.0788465	0.464222	0.124142	0.147474	0.381737	0.066493	0.0786365	0.135457	0.348581	0.299135	0.455512	0.339963	0	0.00202778	0.102856	0.00747327	0.017765	0.0186518	0.000464655	0.0809596	0.0185344	0	0	0.000554895	0.0399173
S048_6_DPA_aleurone	0.0471789	0.0238619	0.00124877	0.002335	0.00220584	0.000526015	0	0.0133335	0.0216059	0.0199297	0.000337107	0.00684639	0.000595766	0.0105225	0	0	0	0	0.363306	0.149596	0.176433	0.409507	0.0568029	0.148983	0.0273782	0.0820502	0.0489901	0.0939186	0.00711782	0.00166665	0.0504819	0.0615769	0.182255	0.017909	0.0360088	0.0881661	0	0.000167302	0.0577831	0.00362431	0.0107037	0.0145558	0.000577401	0.0515103	0.012534	0	0	0.000277287	0.0142206
S049_6_DPA_Starchy_endosperm	2.93325e-07	0.0484555	0.00167469	0.00161327	0.0126094	0.00294879	0.0449519	0	0.0233344	0.047138	0.000892414	0.00837717	0.00749713	0.200453	0	0	0	0	0.417148	0.255005	0.327755	0.506896	0.0516356	0.107758	0.0535429	0.166596	0.0360716	0.109324	0.0817423	0.0829865	0.0586631	0.0870838	0.223001	0.178992	0.0386303	0.108466	0.00168058	0.000831498	0.0641433	0.00765645	0.0170674	0.014811	0.00314774	0.0424397	0.0082354	0	0.000345631	0.000481411	0.0122003
S050_9_DPA_aleurone	0.0240502	0.0413341	2.31911e-10	0.00592734	0.00260678	0.0019189	0.000928801	0	0.0265425	0.0534303	0	0.0258964	0	0.0607846	0	0	0	0	0.31437	0.151921	0.176741	0.305132	0.0976418	0.195976	0.0427818	0.108177	0.0752055	0.101646	0.0278705	0.0143272	0.0579878	0.0897733	0.21542	0.0336681	0.0834346	0.167689	0	0	0.077325	0.020142	0.038379	0.0275093	0	0.0571224	0.0140495	0	0.00179615	0.000512226	0.025105
S051_9_DPA_Starchy_endosperm	1.18382e-07	0.0417415	0.00105978	0.00329535	0.00559164	0	0.00471043	0	0.0557819	0.0457384	0.00181718	0.0155174	0.00723392	0.158007	0	0.00251883	0	0.000522533	0.940819	1.21123	0.796537	2.64795	0.0344825	0.0829482	0.0599116	0.132065	0.0862104	0.146817	0.36228	0.0918791	0.0500967	0.102359	0.204236	0.225436	0.108876	0.102646	0	0	0.0231969	0.00378313	0.0235018	0.0218542	0.000963099	0.039711	0.00517013	0	0.000510084	0.00115773	0.0142743
S052_uninucleate_pollen_stage_anthers	0.00132416	0.0453681	0.0014974	0.000293878	0.000810598	0.000696421	0.00995319	0.0033177	0.0401571	0.170736	0.0022772	0.0757564	0.021287	0.295289	0.0266041	0.00700109	0	0	0.083485	0.100704	0.0359652	0.0641492	0.0446154	0.134454	0.0396303	0.147995	0.0529976	0.0766293	0.0332598	0	0.131817	0.186065	0.0642082	0.00928277	0.0597183	0.0991216	0.00242919	0.00743395	0.0631516	0.00843912	0.0991352	0.0713538	2.96311e-06	0.328403	0.065175	0	0.00269109	0	0.0606832
S053_uninucleate_pollen_stage_anthers	2.89836e-07	0.0410421	0	0.000838929	0.000459009	0.00173164	0.0188149	0.00226965	0.0326895	0.159194	0.000507495	0.0516653	0.0136688	0.20578	0.0237499	0.0167646	0	0.000668226	0.094927	0.104966	0.037259	0.0710943	0.0468997	0.132155	0.0344832	0.0765195	0.049108	0.0904313	0.0480481	0	0.0852893	0.194669	0.0688073	0.012793	0.0518423	0.101712	0.00421368	0.00370665	0.0676291	0.00800572	0.0933274	0.0817978	3.10166e-06	0.312054	0.0777255	0	0.00293892	0.000668849	0.0574912
S054_heading_date_stage_spike	0.0092962	0.0368194	0.00285214	0.000902276	0	0	0.00243881	0.00207026	0.198752	0.175435	0.00896546	0.0744203	0.0108917	0.176781	0.00659334	0.0164834	0	0.000939342	0.188871	0.216543	0.062878	0.240368	0.0426024	0.188312	0.0541972	0.116065	0.0680669	0.053749	0.092291	0	0.146026	0.196776	0.132256	0.0168347	0.12583	0.0726429	0.0215592	0	0.0509442	0	0.118113	0.0696304	0.00561217	0.0519012	0.0310342	0	0.00828245	0.000642661	0.0489102
S055_heading_date_stage_spike	0.01796	0.0379049	0	0	0	0	0.00262861	0	0.160136	0.174367	0.00468378	0.0615404	0.0135367	0.228984	0.00636498	0.00636498	0	0	0.318635	0.247928	0.0845777	0.437604	0.0388648	0.174713	0.0642492	0.132317	0.0664808	0.0527732	0.0701066	0	0.152593	0.0720551	0.138959	0.0213237	0.129254	0.10821	0.0515916	0	0.137168	0.0149851	0.133778	0.0556809	0.00461501	0.0505682	0.0281431	0	0.00406125	0.00157021	0.0467002
S056_12h_after_DON_inoculated_Spikelet	0.0163566	0.095206	0.00160386	0.000204028	0.000685655	0.00132581	0	0.00686774	0.0631353	0.0447418	0.000738571	0.0256776	0.00806837	0.197845	0.000850336	0.000850336	0	0	0.107483	0.024296	0.0537868	0.011563	0.0216729	0.0916426	0.0185415	0.0848645	0.0166125	0.0659842	0.00252665	0	0.214791	0.0366799	0.0616444	0.0105959	0.182933	0.164797	0	0.00110804	0.0162383	0.00488994	0.015602	0.0104672	0.0156401	0.29288	0.0377265	0	0.00369704	0.00278657	0.072742
S057_12h_after_DON_inoculated_Spikelet	0.021781	0.0859102	0.00073994	0.00122226	0.000872409	0	0	0.00396809	0.0450535	0.0544867	0.000529114	0.025725	0.00512325	0.145749	0	0	0	0	0.0927366	0.038009	0.0485928	0.0524152	0.0275764	0.0947409	0.0361944	0.114866	0.0217022	0.0615941	0.0262715	4.92389e-08	0.160235	0.0958923	0.0534748	0.00715507	0.171295	0.170445	0	0.00434629	0.0355511	0.00182489	0.044599	0.0345422	0.00431445	0.310164	0.10523	0	0.00208833	0.00184471	0.0703353
S058_96h_after_inoculated_Spikelet	0.0677447	0.0595385	0.000807653	0.000289453	0.00149116	0	0.0125474	0.0177938	0.117902	0.128672	0.00473827	0.0356196	0.00810843	0.296902	0.0023243	0.00581075	0	0	0.149621	0.024974	0.0707707	0.0276262	0.0103806	0.0593844	0.0109678	0.0523287	0.0190961	0.07585	0.0307032	0.00777423	0.230388	0.0686621	0.118864	0.0273204	0.108036	0.130955	0	0	0.0707454	0.00424343	0.00506974	0.00965458	0.00637174	0.116634	0.025884	0	0	0.000768819	0.0422419
S059_96h_after_inoculated_Spikelet	0.0661722	0.05854	2.57908e-07	0	0.00156336	0	0.00544503	0.010709	0.125071	0.145675	0	0.0453613	0.00288689	0.203453	0	0.00989459	0	0	0.114361	0.0283615	0.0793633	0.0331292	0.0113575	0.0538439	0.0081767	0.0482702	0.0125711	0.0580303	0.0113367	0.0179142	0.228943	0.0958483	0.0999806	0.0219159	0.0527643	0.121116	0.00419345	0	0.0604677	0.00101296	0.00735188	0.00567985	0.00953085	0.126188	0.0397844	0	0	0.00188475	0.0514389
S060_96h_after_inoculated_Spikelet	0.0866119	0.0586782	0	0	0	0	0.0114583	0.00402587	0.103639	0.124182	0.000950198	0.0464262	0.0048488	0.276972	0.00603602	0.01006	0	0	0.117203	0.0306316	0.0654886	0.0210789	0.0123884	0.0528654	0.00881934	0.0401788	0.0209243	0.0607033	0.0250063	0.0224187	0.272298	0.0791776	0.0993652	0.0237255	0.0847287	0.140771	0	0	0.0786151	0	0.00600666	0.00186832	0.00559098	0.146183	0.0259709	0	0	0.000284398	0.0579982
S061_96h_after_inoculated_Spikelet	0.0810434	0.0583847	9.6975e-10	0.000375699	0	0.000762605	0.0503343	0.0126389	0.129154	0.139011	0.00439226	0.0396772	0.0135666	0.206159	0	0.00141909	0	0	0.13936	0.0419243	0.0665069	0.0150945	0.0121672	0.0727846	0.00933565	0.055911	0.0140771	0.0652499	0.0157337	0.0221294	0.264625	0.0978332	0.0930856	0.022657	0.0995399	0.168345	0	0.0002961	0.0614299	0	0.0119299	0.0144531	0.00887177	0.13901	0.0241813	0	0.000383759	0.000890271	0.0648711
S062_96h_after_inoculated_Rachis	0.0879273	0.0399777	1.537e-09	0.000216271	0.000122004	0	0	0.00670531	0.24974	0.188476	0.00529793	0.0503941	0.00698212	0.398519	0	0	0	0	0.101126	0.0228851	0.0687103	0.0203759	0.00954202	0.0433382	0.0126902	0.0466016	0.0111062	0.0614326	0.00715641	0	0.211769	0.0934747	0.0839503	0.0151094	0.0577892	0.0986025	0.00243573	0.000402359	0.0322403	0.00197971	0.00574433	0.00656751	0.0029269	0.122587	0.0392251	0	0	0.000133522	0.0617078
S063_96h_after_inoculated_Rachis	0.0914962	0.0425403	0.000940735	0.000411944	0	0	0.000463227	0.010342	0.217622	0.204961	0.00869081	0.0496565	0.00597521	0.387733	0	0.00178199	0	0	0.100528	0.0296694	0.0661584	0.0295388	0.0102091	0.0511872	0.0114253	0.0454516	0.0101919	0.0592906	0.00683804	0	0.208477	0.0849918	0.0933896	0.0178175	0.0599889	0.096762	0	0.000188825	0.0247166	0.000674254	0.00688332	0.00753583	0.00264166	0.117944	0.0432889	0	0	0	0.0683963
S064_96h_after_inoculated_Rachis	0.12537	0.0519653	0	0	0.000265635	0	0	0.0101021	0.276626	0.234363	0.00970595	0.0422185	0.00756913	0.322925	0	0.0175817	0	0	0.09331	0.0221342	0.0716093	0.0183695	0.00735598	0.0325532	0.0121185	0.0761688	0.00600659	0.0729392	0.0175256	0	0.232763	0.051449	0.072393	0.0362811	0.0680844	0.0980994	0.00325497	0.000868578	0.0354266	0	0.00569939	0.00173917	0.00314177	0.152051	0.0515973	0	0	0.000262058	0.122911
S065_96h_after_inoculated_Rachis	0.0971888	0.0525476	1.02323e-07	0	0	0	0	0.00515525	0.270742	0.222608	0.00407416	0.0479507	0.00502166	0.347168	0	0.00522682	0	0	0.109845	0.019752	0.0789003	0.0117186	0.00685169	0.0274706	0.00928721	0.0675504	0.00226072	0.0627739	0.0160531	0	0.228562	0.0524168	0.0736862	0.0340991	0.0636564	0.106056	0.00153275	0.000706964	0.0421109	0	0.00465616	0.00155686	0.00260501	0.158913	0.0521734	0	0	0.000257514	0.120752
S066_5_leaf_stage_shoots_replicate_1	2.98954e-11	0.0294764	4.39487e-07	0	0.000513929	0	0	0	0.0210207	0.0307589	0.000642481	0.00707524	0.0262417	0.501388	0.0061935	0	0	0	0.142567	0.0981938	0.0412649	0.147383	0.0138408	0.0202941	0.0245038	0.0482535	0.0372212	0.0267116	0.0156189	0	0.123945	0.274703	0.110664	0.00850694	0.100856	0.0999255	0.0377783	0.00567437	0.0615336	0	0.00891377	0.0127429	0.0016225	0.100346	0.0410976	0.00265569	0	0.000173211	0.00429829
S067_5_leaf_stage_shoots_replicate_1	0	0.0302016	0	0.000921536	0.000333023	0	0	0	0.026423	0.0322463	0	0.00379713	0.021298	0.539325	0.00295042	0	0	0	0.142944	0.104339	0.055973	0.144492	0.0174668	0.0134525	0.0217192	0.0457498	0.0363484	0.0274295	0.0333343	0	0.118305	0.215864	0.119214	0.0042758	0.0956381	0.097534	0.0563824	0.0035271	0.0635987	0.00141517	0.00611989	0.0191319	0.00132648	0.0994469	0.0372318	0.00253112	0.000295369	0.000308138	0.00365397
S068_5_leaf_stage_shoots_replicate_1	9.82628e-07	0.0308119	0	0.00093491	0	0	0	0	0.028443	0.0360131	0	0.00914563	0.0178095	0.54894	0.00050128	0.00050128	0	0	0.150473	0.106158	0.05044	0.14051	0.0139129	0.0191892	0.0214713	0.0450462	0.0395846	0.0289902	0.0297298	0	0.120361	0.247592	0.11196	0.00446315	0.0908924	0.0974849	0.0535488	0.00381682	0.0497276	0.000973611	0.010153	0.0208903	0.00163857	0.10258	0.0392194	0	0	0.000317789	0.00292872
S069_5_leaf_stage_shoots_replicate_1	0.00204809	0.0333655	0.000513932	0	0.000383166	0	0	0	0.0215401	0.0341118	0	0.00980218	0.0288086	0.559268	0.00388227	0.000970565	0	0	0.139851	0.0974395	0.0520132	0.126689	0.0173687	0.0215746	0.0194938	0.0464813	0.0392237	0.0290793	0.0292775	0	0.111777	0.22453	0.116265	0.00685699	0.0870489	0.0926139	0.0697433	0.00464742	0.0514514	0.00117997	0.0104397	0.0155914	0.00139414	0.1001	0.0334469	0	0	0.000438739	0.00309234
S070_5_leaf_stage_shoots_replicate_2	1.4592e-11	0.0190545	1.63969e-07	0.000351906	0.000192177	0	0.000148082	0	0.0238945	0.0321244	0	0.00698527	0.0241257	0.617308	0	0	0	0	0.143677	0.101305	0.042511	0.144227	0.0168733	0.00722356	0.027103	0.0461639	0.046224	0.0205774	0.0325229	0	0.110087	0.135544	0.161283	0.00224666	0.0585926	0.0734306	0.0282538	7.9381e-10	0.149453	5.13824e-11	0.00879079	0.00337723	0.000179919	0.0938279	0.038068	0.010024	0	0.000856917	0.00531525
S071_5_leaf_stage_shoots_replicate_2	0	0.0181153	0	0.000720477	0.000378827	0	0	0	0.0250905	0.031166	0	0.00662417	0.0239649	0.659616	0	0	0	0	0.178901	0.0952933	0.0445044	0.128231	0.018922	0.00989583	0.0232348	0.0411578	0.0423512	0.0245865	0.0280521	0	0.102351	0.104188	0.166936	0.00576867	0.0642113	0.0622035	0.0368127	0	0.162352	0	0.000796549	0.00580902	0.000169834	0.0898872	0.0432047	0.0127922	0	0.000198861	0.00960921
S072_5_leaf_stage_shoots_replicate_2	0	0.0169975	0	0	0.000191649	0	0.000487518	0	0.0229997	0.0377872	0	0.00953777	0.0243964	0.685833	0	0.00155267	0	0	0.143661	0.112014	0.0455249	0.103761	0.0143214	0.0106321	0.0234474	0.0402958	0.0541205	0.0182844	0.038138	0	0.108665	0.112187	0.15663	0.0034999	0.0674117	0.0625572	0.00898242	0.00528682	0.142826	0.00135208	0.00374854	0.00359987	0.000162388	0.0880462	0.0368735	0.010207	0	0.000376755	0.00942293
S073_5_leaf_stage_shoots_replicate_2	1.91602e-10	0.0225301	6.75736e-12	0.000757059	0	0	0	0	0.0225032	0.038416	0	0.00868357	0.0264331	0.7006	0	0	0	0	0.167045	0.103866	0.0417301	0.136957	0.0177689	0.01236	0.0297697	0.0450718	0.0500029	0.0213188	0.0390471	0	0.105002	0.120833	0.16483	0.00366439	0.0627748	0.0727375	0.0453718	0.00122063	0.143581	0	0.00474942	0.00349438	0.000366254	0.0979208	0.0370487	0.0103761	0	0.000217225	0.0100795
S074_First_flowering_date_Flag_leaf	1.34306e-12	0.0537979	0.000450174	0	0.000431421	0	0	0.000625227	0.0273893	0.0837045	0.00138029	0.014081	0.00814482	0.12906	0	0	0	0	0.108441	0.0840302	0.0293406	0.16767	0.021889	0.02538	0.0252525	0.0418757	0.0628729	0.0222613	0.0270692	0	0.18117	0.225582	0.0855099	0.00551238	0.0967207	0.101179	0.0181331	0.00302933	0.0960738	0.00330449	0.0117701	0.0153833	0.00189591	0.166951	0.108421	0	0	0.000528889	0.000587929
S075_15_DPA_Flag_leaf	0	0.0347479	9.08445e-09	0.000222177	0.000471337	0	0	0	0.0306286	0.104213	0.00376189	0.0234471	0.0123917	0.167313	0.00103975	0	0	0	0.143706	0.0911753	0.032434	0.23309	0.0244649	0.0287646	0.0222382	0.0534846	0.0665178	0.0335219	0.0331475	0	0.169815	0.219781	0.0737216	0.0064249	0.0651801	0.0467976	0.0167219	0.00373074	0.135476	0.00205513	0.0116256	0.0201039	0.0025799	0.182232	0.122496	0	0	0.000293107	0.00114038
S076_25_DPA_Flag_leaf	6.04912e-07	0.029532	0	0.000342202	0.000183755	0	0	0.000512716	0.027093	0.0665975	0.000752372	0.013606	0.0044462	0.0999643	0	0.000813623	0	0	0.0773939	0.0601797	0.0272922	0.168766	0.0192383	0.020754	0.0275534	0.0319794	0.0457381	0.0297977	0.0153982	0	0.153016	0.20964	0.0707693	0.00319549	0.0979835	0.0625854	0.0349921	0.00324045	0.068879	0.00132696	0.00296219	0.0129782	0.00375744	0.147851	0.068319	0	0	0.000474529	0.00412158
S077_30_DPA_Flag_leaf	0	0.0403809	0.000598357	0.000911249	0.00086337	0	0	0	0.0548727	0.101028	0.00135318	0.0262744	0.00802079	0.102229	0	0	0	0	0.0800538	0.081605	0.0306872	0.180675	0.0199528	0.0146761	0.0358502	0.0336566	0.0484406	0.0366225	0.01505	0	0.140022	0.256722	0.0908272	0.00312919	0.129717	0.0991078	0.0293155	0.00613287	0.0549728	0.00283982	0.00289968	0.0120164	0.00269336	0.148604	0.0701348	0	0	0.000618486	0.00942556
S078_Heading_stage_Flag_leaf	0.000723534	0.0454584	0.00347774	0.00135192	0	0	0	0	0.0369523	0.108493	0.00165421	0.0168751	0.00805672	0.179013	0	0	0	0	0.129249	0.103473	0.0402411	0.237446	0.0206479	0.0303682	0.0211966	0.0489486	0.0738898	0.0324213	0.023322	0	0.202403	0.21325	0.0842698	0.00390108	0.108437	0.0786689	0.0198142	0.00797541	0.101905	0.000768098	0.00867685	0.020173	0.00187194	0.165211	0.110627	0	0	0.000854188	0.000703951
S079_Zadoks_13_leaf	0.00789626	0.0233413	0.000551367	0.000729147	0.000343034	0	0	0	0.014508	0.0173882	0.000804958	0.00772563	0.00515542	0.158795	0	0.000731412	0	0	0.0889717	0.0760277	0.0107201	0.0233318	0.00621862	0.0105207	0.00779825	0.0254129	0.0172044	0.00803576	0.0100208	0	0.101962	0.0789853	0.0335965	0.000381309	0.0542932	0.0550298	0.00581264	0.00217914	0.0306022	0.000669324	0.00581065	0.00943426	0.000523436	0.0528387	0.061135	0	0	0.000385182	0.000569906
S080_Zadoks_13_leaf	0.00858454	0.02234	0.000775852	0.000417394	0.000478741	0	5.45028e-05	0	0.0233595	0.0315531	0.000613697	0.00776504	0.00719718	0.172679	0	0	0	0	0.118283	0.0832138	0.0115897	0.021675	0.00592763	0.0165152	0.00816813	0.0326606	0.0231265	0.0129446	0.0142944	0	0.105303	0.0819595	0.0333719	0.00250883	0.0595537	0.0545447	0.0180395	0.00296538	0.0264456	0.000252405	0.00647978	0.0105338	0.000517275	0.0600615	0.0684712	0.000671638	8.61404e-05	0.000511501	0.00193427
S081_Zadoks_13_leaf	0.0124442	0.0215005	1.34394e-08	0.000451697	0.000416489	0	0	0.000366386	0.0208741	0.0285723	0	0.00928216	0.00743485	0.283545	0.00157828	0.000526093	0	0	0.16644	0.120227	0.017096	0.0348922	0.00701719	0.0224179	0.00934406	0.0275584	0.0384982	0.0159021	0.0265089	0	0.156704	0.112653	0.0497176	0.00529122	0.0471668	0.0460408	0.0465397	0.00134226	0.0413974	0.00217471	0.00592922	0.0112773	0.000819649	0.0657702	0.0765167	0	0	0.00113879	0.0050975
S082_Zadoks_13_leaf	0.0270627	0.0231085	0.00108449	0.00031386	0.000269748	0	0.00023035	0.00074599	0.038296	0.0561459	0	0.0176439	0.0137083	0.336343	0.00267791	0.00589141	0	0	0.161886	0.113829	0.0395177	0.140454	0.00888635	0.0322173	0.0116299	0.0367855	0.0415761	0.0135315	0.0293336	0	0.178902	0.10767	0.0601333	0.00745517	0.0444247	0.052322	0.0279792	0.00132297	0.0401472	0.000977542	0.0127259	0.0155985	0.000137704	0.0914308	0.0657133	0	0.000159144	0.000317696	0.00940636
S083_Zadoks_13_leaf	0.0128454	0.030496	0	0.000647524	0.000705865	0	0.000177359	2.19047e-05	0.0322507	0.0435885	0.00256285	0.0150128	0.0191877	0.330313	0	0.00123626	0	0	0.161405	0.12994	0.0290133	0.164408	0.00954012	0.0221794	0.0151783	0.0496313	0.0359405	0.0189116	0.022229	0	0.149707	0.182993	0.0494063	0.00589061	0.0560018	0.0588594	0	0.00294305	0.0287273	0.00143846	0.0135211	0.0176166	0.000967148	0.0747766	0.0933672	0.00398215	0.00012608	0.000462238	0.0045698
S084_Zadoks_13_leaf	0.00747222	0.0208013	3.35649e-08	0.000503897	0.000543064	0	0	0	0.0203801	0.0371309	0.000871594	0.0108903	0.00640466	0.217923	0.00162835	0.000271391	0	0	0.150739	0.109992	0.00788615	0.0537132	0.00787196	0.0212694	0.0113897	0.03758	0.0283981	0.0119785	0.0154489	0	0.103804	0.0982622	0.0449292	0.000807743	0.0477169	0.055147	0.0287345	0.00555404	0.0520034	0.000277602	0.0116922	0.0207087	0.000274857	0.059693	0.0636643	0	0.000166067	0.000321942	0.0037324
S085_1_week_Leaf_6_hour_of_salt_stress	0.00265995	0.0334676	3.58001e-10	0.000335032	0.000547491	0	0	0.000431157	0.113761	0.212952	0.00496902	0.0815016	0.0647183	0.52846	0.00585521	0.00390347	0	0	0.023991	0.0569425	0.028026	0.09314	0.0269033	0.0836561	0.030719	0.0561675	0.0756148	0.0476327	0.00347802	0	0.0944245	0.121642	0.0678564	0.00139233	0.0817577	0.0952312	0	0.00631239	0.0789088	0.00379	0.0899945	0.0739846	0.00838157	0.119055	0.0450104	0	0.00117702	0	0.0212803
S086_1_week_Leaf_12_hour_of_salt_stress	0.00236265	0.0320619	4.00549e-11	0	0.0014215	0	0	0.00224319	0.118952	0.210997	0.00117926	0.0838204	0.0713911	0.570212	0.00775384	0	0	0.000399677	0.0276763	0.0720457	0.0318862	0.0762817	0.0254133	0.0807403	0.0214468	0.0585936	0.0818429	0.0564574	0.0115828	0	0.125392	0.17099	0.105118	0.00116725	0.103742	0.106799	0.0041597	0.0120154	0.107684	0.0152753	0.102192	0.076089	0.0110735	0.144097	0.0577704	0	0.0015606	0.000221989	0.0306677
S087_1_week_Leaf_24_hour_of_salt_stress	0.00133611	0.0311405	4.48099e-08	0.000775962	0.00171944	0	0	0.00260282	0.0939465	0.135154	0.00155132	0.0411175	0.0640733	0.53619	0.0089166	0	0	0.000466731	0.0254723	0.0650605	0.0305415	0.0679326	0.0113021	0.104915	0.0159007	0.0569102	0.0552659	0.105575	0.00698461	0	0.195507	0.372735	0.2325	0.000858349	0.0852664	0.0885987	0.0276252	0.0140999	0.0976919	0.0131785	0.0929466	0.0786636	0.0189445	0.163038	0.0534713	0	0.000455638	0.000522634	0.0254471
S088_1_week_Leaf_48_hour_of_salt_stress	0.0042522	0.0304825	0	0	0.000997633	0	0	0.00203901	0.0484856	0.0986116	0	0.0262605	0.0524453	0.544333	0	0.00350933	0	0.000728249	0.0155579	0.0662206	0.0360759	0.0732619	0.00819521	0.058965	0.0156558	0.089955	0.054338	0.157053	0.0112305	0	0.269889	0.507396	0.322496	0.00166712	0.0737981	0.0750562	0.00616531	0.00905834	0.0336345	0.00613022	0.030601	0.0368081	0.0525988	0.228362	0.0521692	0	0	0	0.0176217
S089_1_week_Leaf_no_salt_stress_treatment_in_6h	0.00258718	0.0343972	0	0.000305554	0.000329072	0	0	0	0.0891738	0.113468	0.00109239	0.0381858	0.00293727	0.296643	0.0190673	0.00572018	0	0	0.0366625	0.0759056	0.0319169	0.094495	0.0284768	0.0899317	0.0414089	0.0510827	0.0677475	0.0425042	0.00454377	0	0.0906527	0.121797	0.0851089	0.00157616	0.0766596	0.0820033	0.0100293	0.00177472	0.11059	0.000889709	0.080693	0.0759665	0.00736563	0.130163	0.0742246	0	0.00224176	0.000199274	0.0130904
S090_1_week_Leaf_no_salt_stress_treatment_in_12h	0.00594323	0.0322576	0	0.00058974	0.0011836	0	0.00047557	0.00473494	0.0812439	0.123518	0.00350555	0.038976	0.00694503	0.334633	0.030256	0.00756403	0	0	0.0411666	0.0809994	0.035241	0.0824598	0.0258768	0.073833	0.030814	0.0647696	0.0636794	0.0514661	0.00398086	0	0.094926	0.134126	0.076198	0.000296306	0.0723137	0.0810009	0.0018784	0.0036197	0.11353	0.00674658	0.0534189	0.0499864	0.0070834	0.180057	0.0698081	0	0.00335954	0	0.0188853
S091_1_week_Leaf_no_salt_stress_treatment_in_24h	0.00449378	0.0251252	0	0.000731383	0.000539111	0	0.000694968	0.0154078	0.074646	0.101696	0.00283685	0.0390537	0.0162478	0.446349	0.0127539	0	0	0.000642638	0.0292862	0.0718013	0.0264637	0.117757	0.0225064	0.0768799	0.032519	0.0510491	0.0793639	0.0450366	0.00169638	0	0.101171	0.12689	0.103756	0.000510822	0.0652163	0.0580364	0.00219123	0	0.081818	0.00465698	0.0641844	0.0503265	0.00460761	0.143101	0.0709245	0	0.00219517	0	0.0215961
S092_1_week_Leaf_no_salt_stress_treatment_in_48h	0.00272865	0.0329197	0	0	0.00110271	0	0.00101118	0.0176741	0.0825551	0.12481	0.00469132	0.0434536	0.013541	0.515191	0.0140848	0.00402423	0	0	0.0501118	0.0611693	0.0319094	0.0873747	0.0236383	0.0683751	0.0395185	0.0483012	0.060953	0.0451122	0.00529439	0	0.139306	0.160872	0.133763	0.000773565	0.0982993	0.0726185	0.00563787	0.00372835	0.116873	0.0145774	0.0535236	0.0723294	0.00621086	0.160481	0.0812483	0	0.00346188	0	0.0214396
S093_5_leaf_stage_roots_replicate_1	0	0.0269398	9.63923e-05	0.000841094	0.000567952	0	0.00196509	0.000119738	0.0957419	0.0949868	0.00124128	0.0377362	0.00825861	0.269544	0.00267594	0	0	0	0.0397062	0.0721931	0.0238925	0.077051	0.0319214	0.0846179	0.0422659	0.0445367	0.0629894	0.048554	0.00106603	0	0.0558002	0.124846	0.0604876	0.000570032	0.0624308	0.072188	0.013703	0	0.0399918	0.00507974	0.0806089	0.0831284	0.00179269	0.0656915	0.0250594	0	0.00326067	0	0.022302
S094_5_leaf_stage_roots_replicate_1	0.00577858	0.0263308	0.000720082	0.000279714	0	0	0.00152763	0.000242036	0.0860058	0.0987156	0.00217849	0.0348454	0.00497633	0.262699	0.00348562	0	0	0	0.0394175	0.063239	0.0236602	0.0801115	0.0317129	0.097253	0.0385164	0.0437436	0.0548702	0.0415526	0.00236741	0	0.0582479	0.128061	0.061566	0.000516353	0.0656362	0.0642766	0.00915697	0.00235009	0.0550055	0.00458739	0.0889678	0.0823417	0.00113427	0.065761	0.0261935	0	0.0010618	0	0.0281663
S095_5_leaf_stage_roots_replicate_1	0.00551194	0.0252165	4.49672e-08	0.000268337	0.000143818	0	0.000652303	0	0.0895681	0.0938696	0.00319614	0.0371649	0.012317	0.263492	0.003462	0	0	0.000269177	0.0397533	0.0710494	0.0243374	0.0801634	0.0321477	0.0933775	0.0385322	0.0438377	0.0608319	0.046701	0.00092627	0	0.0605986	0.126246	0.0732266	0.00046076	0.0731138	0.068228	0.00484106	0.00174518	0.046151	0.00784544	0.0804683	0.0955727	0.00113351	0.0698245	0.0244668	0	0.000528604	0.000147855	0.0243487
S096_5_leaf_stage_roots_replicate_1	0.00310896	0.0332206	0	0.000272769	0.000146462	0	0.00104081	0.00186837	0.0827802	0.0942605	0.00475451	0.0330609	0.00631803	0.271466	0.000884833	0	0	0	0.0303431	0.0746142	0.0211509	0.0831703	0.0330694	0.100232	0.0384321	0.0470576	0.0616115	0.0416009	0.00181139	0	0.0582431	0.142826	0.0573067	1.25315e-06	0.0648558	0.0704519	0.00457132	0.000933564	0.0405166	0.000944654	0.0826341	0.0998719	0.00123718	0.0713157	0.0300568	0	0.00188677	0	0.0270695
S097_5_leaf_stage_roots_replicate_2	7.59612e-07	0.0148501	2.14959e-10	0	0.000251217	0	0	0.000228123	0.0669435	0.0715127	0.00247819	0.0303003	0.0128186	0.288014	0	0	0	0.000773078	0.14017	0.0571979	0.0222812	0.0548348	0.0373684	0.0824	0.0458947	0.0526195	0.0520045	0.0405244	0.00354487	0	0.0724753	0.101694	0.132374	0.00166495	0.0467157	0.0588934	0.0113492	0.00317624	0.106875	0.00178291	0.0611262	0.05413	0.0017744	0.0683044	0.0279396	0	0.000755676	0.000140476	0.0306205
S098_5_leaf_stage_roots_replicate_2	1.11383e-07	0.015584	0.000638903	0	0.000613813	0	0	0	0.0810759	0.0823472	0.00147199	0.0325124	0.00827178	0.294937	0.00405853	0	0	0.00051151	0.129478	0.0651822	0.0232718	0.0538265	0.037188	0.0843839	0.0464594	0.0574684	0.0579132	0.0400125	0.00625769	0	0.0660233	0.0975686	0.123462	0.000796226	0.0535367	0.0662531	0.00679761	0.00243595	0.0984611	0.00586282	0.0595496	0.0599518	0.00160382	0.0637014	0.0371599	0	0.000499994	0	0.0298106
S099_5_leaf_stage_roots_replicate_2	7.31221e-07	0.0157847	1.48382e-12	0	0.000736129	0	0	0.000437186	0.0736207	0.0766641	0.00390379	0.0364888	0.0106735	0.310082	0.00505397	0	0	0.000509225	0.139094	0.0593979	0.0216154	0.0640228	0.0444687	0.0780322	0.0458656	0.0539172	0.0580211	0.0401194	0.00268098	0	0.0726476	0.0919391	0.125487	0.00229319	0.0490695	0.0537568	0.0147769	0.00199046	0.0925411	0.00657045	0.0650158	0.0524465	0.00128172	0.0660522	0.0308171	0	0.00223996	0	0.0287723
S100_5_leaf_stage_roots_replicate_2	0	0.0151146	0.00135438	0.000275647	0.000135238	0	0	0.000127587	0.0714744	0.096905	0.00253598	0.0326515	0.00696452	0.276054	0	0	0	0.000266552	0.146598	0.0633019	0.0194405	0.0548254	0.042039	0.0779053	0.0400464	0.0551266	0.0601877	0.0402587	0.00191422	0	0.0705182	0.0763326	0.145397	0.00218342	0.0498471	0.0556629	0.020694	0.00137312	0.110749	0.0102984	0.0612995	0.0620365	0.00219884	0.066478	0.0399139	0	0.00208443	0.000135815	0.0341029
S101_7-day_old_whole_seedling	0	0	0	0	0	0	0	0	0	0	0	0	0	0	0	0	0	0	0	0	0	0	0	0	0	0	0	0	0	0	0	0	0	0	0	0	0	0	0	0	0	0	0	0	0	0	0	0	0
S102_7-day_old_whole_seedling	0	0	0	0	0	0	0	0	0	0	0	0	0	0	0	0	0	0	0	0	0	0	0	0	0	0	0	0	0	0	0	0	0	0	0	0	0	0	0	0	0	0	0	0	0	0	0	0	0
S103_7-day_old_whole_seedling	1.09628	1.45513	0	0	0	0	0	0	0	0	0	0	0	0	0	0	0	0	0	0	0	0	0	0	0	0	0	0	0	0	0	0	0	0	0	0	0	0	0	0	0	0	0	0	0	0	0	0	0
S104_7-day_old_whole_seedling	0	0	0	0	0	0	0	0	0	0	0	0	0	0	0	0	0	0	0	0	0	0	0	0	0	0	0	0	0	0	0	0	0	0	0	0	0	0	0	0	0	0	0	0	0	0	0	0	0
[truncated: 176 more columns]
