# Supplementary material for: Global identification, structural analysis and expression characterization of bHLH transcription factors in wheat
Source: BMC Plant Biol. 2017 May 30;17:90. doi: 10.1186/s12870-017-1038-y (PMC5450219; doi:10.1186/s12870-017-1038-y)
Supplement: Supplementary file 4 — The specific primers of bHLH gene sequences in wheat. (XLSX 118 kb) [file 12870_2017_1038_MOESM4_ESM.xlsx]

## Sheet: Sheet1
Nucleotide sequences of 225 bHLH transcription factor genes from wheat
wbHLH001	ATGAATAACCAGTGCGTGCCGAGCTGGGATCTGGACGAGACGGTTAGCGCGGGGCTCAACCNGTCCGCCGGGTCGACGCAGCGCATGGCGCCCGGAGACAGCGGTCTGACGGGGCCGGTTGCCATGCCCATGCCGGACCAGTACGACGAGGTGGCGGAGCTGACGTGGGAGAAGGGCAACATCTTCTGGCAGGGGCTGCTCAACCGGTCGGTGCCCAAGTACCCGGCCGCGCCGCCGCCGGCGCAGATGCACGCCATCGGCGGCGCGGGAGATCACCGGGAGACGCTCGAGGCAGTGGTGGGCGAGGCGGCCGCTCGTTTGTCGTCTCAGTCGACGTCGCACCTCGGGCAGCCGTTGCCTGCAGCCGCCGCGCCTTGGCTCGGTGTGGGCGCGCCGGCC…
wbHLH002	TCCAATAGATCCCGTCCAGAGTCGAGCGCGCAGCCCGGCACCAAGGCATGCCGCGAGAAGCTCCGGCGAGACAGGCTCAACGAGAGGTTCAATGAGCTCTGCGCCGTCTTGGAGCCCGGGAAGCCACCCAAGGCCGACAAGGTCGCCATCCTCAGCGACGCCACCCGCCTCCTGGACCAGCTGCGCGCCGAGGCCCAGAAGCTCAAGGCCTCCAACGAGTCACTCCAGGACTCCATCAAGAGCCTCAAGGTAAACCAGCAACTCGTCGCACTTTGCACCATTCATGGCACAGAAAAGCTCAG
wbHLH003	ATGGCGAGCAGCGGCGAGGTGCAGAGATCGCTGCAGGCGGTGGCGCAGGGGCTGCGGTGGACGTACGCCCTCCTCTGGCAACTCTGCCCCGACCAAGGAGCGCTGGTGTGGGCGGAGGGGCACTACAACGGCGCCATCAAGACGCGCAAGACGGTGCAGCCGGCCGTTGCCCAGGCGCAGGTACCGGCGCCGGCGGCGGAGGCAGCCGACCAGGCCCGGAGCCGGCAGCTGCGGGAGCTGTTCGACTCGCTGGCCAGGGAGGCTGCCGCGGGCGGCGGGACAGGCTTCAGGGACGTCCACGGCTGCGCCCAGGAGGCTCGGCGGCCCAGCGCGGCGCTGGCTCCGGAAGACCTGACGGAGACGGAGTGGTTCTATCTCATGTCTGCCTCTTACTCCTTC…
wbHLH004	CTTGAGTGGGGGTGGTGCTTGTCATTGTTCAATAATATAAGAAAAACATGCACATTATATCATGAGGCGATCCCCTCACTATCGCAGCCATATCCATCCATCCTAGCTAGAAATGAGACAAGCTCTTTTCCTTCTTCTTGCACAGCTGCACTAGTTAGTATACTACCTTTAGCCTTTAGCCATCCCCTCGCTTTGTTCACCACACTCGTTGCTCTTCTCAGTTTCAGGCAGCAGTCCATTGTTCGTTCCATCCATCATTTGTGTGTTCCACTACGACTGAGTGAGTAGAGACTTGTTGCTTCTCGCATTGGTGAGGAGAAAATGGTGGCCTAGACCAATGGCAACATGCCAGGCTCCCACTAGCGCGCCGGAGCTGTCGTCGTCGTCGGGGAGGAGCGC…
wbHLH005	CCTCACTATCGCAGCCATATCCATCCATCCTAGCTAGAAATGAGACAAGCTCTTTTCCTCCTTGCACAGCTGCACTAGTTAGTACACTACCTTTAGGCTTTAGCCACCCCCTCGCTTTGTTCACCACACTCGTTGCTCTTCTCAGTTTCAGGCAGCAGTCCATTGTTCGTTCCATCCATCATTTGTATGTTCCACTGCGATTGAGTGAGTAGAGACTTTGCTTCTCGCATTGGTGAGGAGAAAATGGTGGCCTAGACCAATGGCAACATGCCAGGCTCCCACTAGCGCGCCGGAGTTGTCGTCGTCGTCGGGTAGGAGCGCGACGGAGGTGAGGTCGCTGAAGGTCCATAGCGAGTCGGAGAGGCGGCGCCGGGAGAGGATCAATACCCACCTGGCCAC…
wbHLH006	ATGCTGCTGCGCAGGAGTGAGCCGGGCAACGAGCTGGAGGAGCTGCTCTGGGATAACGGACCGGCGCTCCGGCGGGCGGCATCGCCCTTCCCTCCCTTCTCCTGCAGCGCCGCCGGCACTATGAAGGCGCAGGAGCTCGCCAAGCACCCCGCGTCGGCGACGGCGATGGCGCAGGGACACGACGACGACGCCGTGCCGTGGTTGCAACATTACCCCATCATCGGCGTGGACGACGACGGCAGCGGCGGCGACACGGCCCCGCTGCCCCAGGACTACTTCTCCACCTTGTTTCCCGGTTTCTCCGAGCTCCCCGCTGCGGTGGCGAGCAGAGATGCCGGAGCGCCATCGACGTCTCACGCAGCGGTCGTCGTGCCGCCGCTGCCGGAGCCACCTGCGCCC…
wbHLH007	CCTCTCCCCGTCCCGTCCCTCTCCCTGCCCCCCTCTCCACCTATCCATCCATCTATCGCCTCCGCCCCCGGCGCGCACTGCATGGCTCCGCCACACACACCTCCGCGCGCGCCGTGCACCCGTGCTGCCTCCTCCACGCACCGCTCCATAAGTATCTCCGCCTCCGCTTGCCTTGCCGTGCTTTCCAACGACCACCATATATATTGTGCTTACGTATATCATATGGTATAGCTTATTGCACCTACTACTACACGTCTACACACATATAGCTAGCTCACCTCCGTTCTGCTCTGCCGGCCCAATCCCGGGACGACACAGCAAGCCACCGGTCCTTCTTTCCGGGTATATATATAGCTTCGCATTGGAGGTGGCGGGGCGTGATGAATAACCAGTGCGTGC…
wbHLH008	GCAAGAGAAAGTTTGGCTGGTAACCGACGGCGGCCACGAGGATAGGCAGTAGGCCAGTAGCCACCGGATCGAGATCGCTGGGGTGATGGGCAGACAGTGCGGCAACAAACAGGTCGTGGTCTAGCGGCACGAGCTCCCCCCCTCTCGATCGCCGTCCCGGCTATATATTCGACGGCTCGGCGGGCGCCCCCCACTTCGTCCTCCCGCTGCCCATCCCCCACCCGTGCCGCGTCCCTTGGCATCAATGGCGACGCCTCGTTAGGTGGCGCGTCGCTCTTCCTTAACTGCTCCCCCCTCACACACGCGCATCGTATTCAGACGGCTCTGCTTCGAGTTGGTGCGCTACTCCTCCTCCTCCACCCCTCCTTCCCTGCAGCTGCAGCTCCGCTCGTGACCCGT…
wbHLH009	GGCATTCTCTCTCTAAAGCTAGTATACTGCCCTCCCTTGCATTGAGCGGTTGAGCCTTCCCTTCCAATTCTCCCAGCTGAAATGGAAAGCTCCTACAGTTCAGCCATGCCGATGGAGACCGACACGATGTCGCAGTTCCTCGGAGGCGACCACCACTGCTTCGCCTACGAGCAGCAGGACGAGTCCATGGAGGCAATGGCGGCCATGTTCTTGCCTGCCCTCGACACCGACTCCAACTCCTCCTCTAGCTGCCTCAACTACGAGGTGTCTCCACAATGCTGGCCACAGCCTCAGCCTCAGCCCGGCCACAGTTCCAGCGTCACCAGTTTCCTTGATCCGGGCCACGGCTACGAGAGCTTTGAGTTCCCGGTTATGGACCCCTTCCCGCATTCCGAATTC…
wbHLH010	CTTAATGGGTGGTGTGCTTGAGCTCGGGACAACAGATACCGTTTTGGAAGACATGGGCATGGTGAACCCGATCAGAACATCTTTCTGGGACTTGAAGTTCCCAACATGTTCGAAGTCGGAGGAGCCGAACTCCAGCCCATCAGTAGACGATACTGGGGACGCTGACATCGTGTTCGATGTCCTCAACCATGACACCATGGCCACAATGATAACCGGGGAACTTGAGCCAGGGGAGGTTGAGTGCCTATCCGATGGCAACCTCGAGCGGATCACGAAGGAGATCAACGGGTTCTGCGGCCTCTGCGATGAGCTGGATGTGGGGGCTCTCGAGGAAAACTGGATCATGGGCGGGTCTTTCGAGGTCATGTCTTCGCCGGAAGCGCCGCCAGCGCCTGTCGC…
wbHLH011	ATGGCCAACGAGCACTTCTTCCCCGGCGAGTACCTTTCCTCCGGTCTAGCCGCGCCGTTCCTTGGCGCATCTTACGTGCAGCCGCCCCGTTCAGGGTTCGAAGCCGCCGCGGCTATGGCCTTCGGGCTGCCGTGGGTGGACCAGCATCTTCCAGTAGACTCCTCAGCCACCACGGCACACTTTGACTCCGCGCTCAGTTCTCTGGTCTCGTCTCCTGCCAGCGCCACCGCCGGCGGAGGCTTAGGCTTCACGCACGGCGGCGAGGATGACGTCGCCATCGGCGACCTGATCGGCCGGCTCGGCAGCATCTGCAACGGCGCCAGCGCCAACAACTCCTGCTACAGCACGCCTATCAGCTCCCCTCCACGCGGGGCGCCGCAGGCGTTCCGGGGCTACGGC…
wbHLH012	CCCAGCTAGACTAGCCCACCCTCCACAGCTCTTCTCCTTGTCTCCACAACACAGCTTGGCTCTCCGCCGGTTTCTGCTCAAGTGGAGAGGCCCGTCAGCTCGATCGGCTCCAGGATCATGGACGACGGCGCAAGACCGGCGCCCAACCACAAGAGGCACCTCCCGAGGCGGGCGGCGAGCTCGTGGAGCTGCTGTGGCAGGACGGGGCCATCGTAGCGCAGGCGCAGGCCCAGACGCCGCACCGGCGGTGCCCCCAGAGCGGCGCGGCCAGCGGCGTCACCGCGGAGGATGCGTCCGCGTGGTTGATCCCGGACGGCGGCGGCGGCGGCAGGGACCTGTACTCGCACCTCTGGCACGGCGTCGCCGACGGGGACGCGGGCGCGCTCGTGGCGGGGAGCG…
wbHLH013	ATGGAGCACCACCAGCGGCTGCTGCATTTGTCGCCACACCAAGAGCACCTCATGATCGGCCCGGGCTTCTTCGACGTTGACCCGATGCACTTCCACGGCGACGACGCCGGCTTCCTCGCGGTGCAGCCGGCCGCCGACGATGGCGCCTGGATGGAGGACCTCATGCATCTCGGCGACGAGCTGTTCGGCGGTGGTGGCGGCGGCGGCGGCGCCGGGGACGACAACGACATGGTGGGCGCTGCTGCTGCTGCTGACCAGGCATGGCGGCAGGAATGCGAGGGCGCGTCCCCGGACGACCACCCCTGCAGCTACGACGACGTGATCAGCCCTGTCTCCGGGGAGCAAGGCGCGGGCTTCGAGCCCAGCCGCGACGACAGCGACCTGTCGGGGACGAGGAAG…
wbHLH014	ATGGAAGACGGCAGGGCTCTAAGGAGGATGTCTATCCCTACCCGCAGAAGCAGATCTGCCGATTTTCACAATTTTTCAGAAAGGAGGAGACGTGATAAGATCAACGAGAAGCTGAAGGCGCTGCAAGAGCTACTTCCAAACTGCACCAAGGTCCACACGGACAAGGTGTCGATGCTAGATGAAGCAATTGACTACCTGAAATCGCTCCAGCTGCAACTCCAGATGCTGGTGATGGGGAAGGGGATGGCCCCCGTGGTGCCTCCGGAGCTGCAGCAGTACATGCACTACATCACCACGGATCCCGCTGCCCAGCTGATGCAGATGCCTCCCTCGGAGCCGCCGCGGCCGTTCCAGATCACGCACGCCAACCCGCCGCAGCGGGAGTCGGATTTCCTCAGC…
wbHLH015	CACTGAGCCAGCATGGATTTCTTGTGCTCCATTTTACTGATCATCTTGCGCTTACTGAGGTGTATTTATCATTACAAATTTGTTTCGGGATACTCAATAGTTTGCCGGTTGGCTAATGCGCTTGCGGTAGTTGAAGCACGAAAAAGATGCTAAGGGGTCTGTTAGGTGTGGGACAAGCAGAGTTCCTTCATGTTCCATCTTCCATGAATCATGCATGCCGCGTACAACGCCAAATTGCATAGCTTAAAACTCCACGGCACCACCTCTTCTGCAACGACCGAAGCAACCAAGCCAGCTGCAATTTCTGTTTCTAACCGAATTCTATCTGCTGCTGCGTTCTTGTCGAGTCATCTTTTCCCCTTAGTATGTGCACTGCAACTCCGCAGTCTGCAAGTGCCA…
wbHLH016	GTCAATTTTAATCATCACAGCAAAAATTGGATTAGGGATTCAGGATATCTTTCTCCACTACTAGTAGCTTTTTTTTTTAGAAACTCCACTACTACTACTGGCCGCTACTTCTGGTCGCTACAAAGAATATTGCCAAGGCTAGGTAGCTAGCTAGTACGTTCCATCTGCAGCCTTCCAAAAATACTGCCCAACTGCCTGTGATGGATCACCACCTATACGGGGACCCGTCCGCGAACAGCTTCTCTCCGCTGGAGGCGCAGATCTTCTCCGGCCAGCTGCCACCGTCACCGCCGTGGCCGAATCTCGACGTTGACCTCGACCTGGACCTCGACGTTCTCGAGGACGACATCGTCCGCGAGCTCTCCGGGAGGCCGGCAAACGCGGCATCGTCAGGCTCCG…
wbHLH017	CGCGCGGCCACCGTACCCGATCGAGCAGCTGAGGGAAGAAGGAAGATGTCGCACATCGCGGTGGAGCGGAACCGGCGGCGGCAGATGAACGACCACCTGAAGGTGCTCCGTGCCCTGACGCCGGCCTTCTACATCAAGCGCTGCGACCAGGCGTCCATCATCGGCGGCGCCATCGAGTTCATCCGGGAGCTGCACACCGTGCTGGACGCGCTGGAGGCCAAGAAGAAGCGCCGCCTCTGCAGCCCCACCCCGAGCCCGCGCTCCCTCCTCACCTGCTCCACGCCCACCAGCGCCGGGGGCTCCGCCTCCGACGTCTCCCCCAACAGCAACGGCAGCAGCGGCGGCAGCTACGCTATAACCCCCGTTGGCGCCGCCGTCAAGGAACTCGCCGCCTGCTGC…
wbHLH018	CGGTCAACTACCTCCTCGTCCCTAACCTCCACAGCCTTCTTCTCCCCTCCTCTCACCCAAGCACGCCAACGCACACTCAAGTCTCCAATGGCCAACGAGCACTTCTTCCCCGGCGAGTACTTTTCCTCCGGCCTCGCCGCGCCGTTCCTTGGCGCATCCTACGTGCAGCCGCCGTGTTCAGGGTTCGAGGCCGCCGCGGCTATGGCCTTCGGGCTGCCGTGGGCGGACCAGCATCTTCCAGTAGACTCCTCAGCCACCACGGCGCACTTTGACTCCGCGCTCAGCTCTCTGGTCTCGTCTCCTGCCAGCGCCACCGCCGGCGGAGGCTTAGGCTTCGCGCACGGCGGCGAGGATGACGTCGCCATCGGCGACCTGATCGGCCGGCTCGGTAGCATCTGC…
wbHLH019	GGACTCGCTGTCCGGTCTGTACTCGTGCTACGACGACTCGAGCTCGCCGGACGGCGCCAGCTCGTGGTCGATGGCCATGACGAGGGCAACCCGCGCGAGCAAGAACATAATCATGGAGAGGGACCGTCGCAGGAGGCTCAACGAGAAGCTTTACAACCTCCGCGGCGTCGTTCCAAACATCACCAAGATGGACAAGGCGTCCATCATCCAGGACGCCATCGCGTACATCGAGGCGCTGCAGGAGCAGGAGCGGCAGCTTCTAGCCGAGATATCCGACCTCGAACCAGACAACTGCACCGCTGCGGTCAAGGCGGAGAACGTCGCCTCCGTCGGGAGCCAGGTGGAGGAAGAAGGCGTGGGCCTGCCACGGCGGAAGAAGATGAGGAGGACTAGCTCCGC…
wbHLH020	GAAAGAGCGACAGAGCAACAGAACAGAGAAGAGCAGCAGCCAGCGACGAATCAGAGGGAAGAAGGAAGACATGGACCCGGACATGGGCGAGAACTTCGCATACTACTGGGAGACGCAGCGCTACCTCGAGTCGGAGGAGCTCGTTGACAGCATCTTCGTCGGGGCGACCGAAGACGCCATCTCGTACTACGACTCCAGCTCGCCGGATGGTTCCCACTCGTCCTCGACGCCGATGGGGTCGGCCCTGCCAGGGGCGGGGATGGGGATGGACGGCACTGGGGCGAACAAGAACATACTGATGGAACGCGACCGCCGCCGCAAGCTCAATGAGAAGCTCTACACGCTCCGGAGCGTCGTGCCCAACATCACCAAGATGGACAAGGCCTCGATCATCAAGGA…
wbHLH021	CCGGGAGGCACGCAGCCGGCCAGATTGATCGTTTTCCTCGATCGACCCTCCTAGCGGCCAGCGAGCAATGCCGCGCCGCCCGAGGGCTTCCCGCGGCGGCAGCGGCGGCGAGGAGGTGAAGATGGAGGACTTCGTCGAGTCGATGCTGAACCTGGGCGGCGGCGGCGAGGGCGAGGAGAGCGAGGAGGGGGAGCAGCTGCCGGCGGCGGACGCCCCGCAGTACAAGTCCAAGAACCTGGACGCCGAGCGCCGGAGGAGAGGCAGGCTCAACGACAACATCCTCAAGCTCAGGGCCGTCGTGCCCAACATCACAAAGATGAGCAAGGAGTCCACCCTGGCGGACGCCATCGGTCACATCAAGAAGCTCCAGAACCAAGTCCTCGAGCTGCAGAGCCAGCT…
wbHLH022	GTTCCGGACTCTCTCAGTTGTCCGTACTCGTTAACCTCGTGCTCCCCCCTCTGCTTGATCCTTATCTCGGCGCCGGAGCCCACGACCGCTTCCCCCCTTTCCCTCCCCTCCCCCTCACCACCCCAACCCCGAAATATCCCCCAATTCCGACGCGACCGCGAAACCCTAGTCCCCCGGCAATCTTCGCTGGACCCGGAGAGCCGCTGCGGCGCCATGGCATCCCCGGAAGGATCAAACTGGGTATTCGACTGCCCCCTCATGGACGATCTTGCTGCCGCCGACTTCGCCGCGGCACCCGCAGGAGGCTTCTACTGGACCCCGCCGATGCAGCCGCAGATGCACACTCTTGCGCAGGCCGTCTCCGCCACACCGGCTCCCAATCCCTGGTATGTAACTGCG…
wbHLH023	ATGGCATCCCCGGAAGGATCAAACTGGGTATTCGACTGCCCCCTCATGGACGATCTTGCTGCCGCCGACTTCGCCGCGGCACCCGCAGGAGGCTTCTACTGGACCCCGCCGATGCAGCCGCAGATGCACACTCTTGCGCAGGCCGTCTCCGCCACACCGGCTCCCAATCCCTGGTATGTAACTGCGGTTTCTCCTCTTCTCAGTGCTGAAATCAATAGCTCTGTTTCGGTGTGCTGGGACCATGCCAAAGGACAACCGAAAAATAAACGTCCTAGGTCAGAAACTGGTGCTCAACCTAGCTCCAAAGCATGCAGGGAGAAAGTGAGAAGGGACAAGCTAAACGAGAGGTTCTTGGAATTGAGTGCTGTCTTGGATCCGGGGAAAACACCTAAAATCGAC…
wbHLH024	CCCTGCTGTACCATCTTCTTCCCCTCCGCTGTTAATTCCATATAGGGCGCAGCACAAACTGGGTCCAAACAAGATTCCTTCCACATTCAAAAGGCTGCGAGGGCTACATATAAAAAGCGCGGCACCCACCGGAGCTCCCGCGACGCCTTGCCTCAATCACTTTACCAAGATAACCCACCACCGGCCGTACCGAATCGAATCGGTAATGGAGCACCACCAGCGGCTGCTGCATTTGTCGCCACACCAAGAGCACCTCATGATCGGCCCGGGCTTCTTCGACGTTGACCCGATGCACTTCCACGGCGACGACGGCGGCTTCGCGGTGCAGCCGGCCGCCGCGGTCGTCGACGATGGCGCCTGGATGGAGGACCTCATGCATCTCGGCGACGAGCTGTTCGG…
wbHLH025	TCTCTCTAAAGCTAGCATACTGCCTCTCCCTTGCCTTGAGCGGTTGAAGCCTTCCCTTCCAATTCTCCCAGCTGAAATGGAAAGCTCCTACAGTTCAGCCATGCCGATGGAGACCGACATGATGTCGCAGTTCCTCGGAGGCGACCACCACTGCTTCGCCTACGAGCAGCAGGACGAGTCCATGGAGGCAATGGCGGCCATGTTCTTGCCTGGCCTCGACACCGACTCCAACTCCTCCTCTAGCTGCCTCAACTACGACGTGTCTCCACAATGCTGGCCACAACCCCAGCCTCAGCCAGGCCATAGTTCCAGCGTCACCAGTTTCCTTGATCCGGCTCACGGCTATGAGAGCTTTGAGTTCCCAGTGATGGACCCCTTCTCGCATGCCGAATTCCAGTC…
wbHLH026	TGCAGCACAACTCTTCTCTTCTCCTCTCCTTTTATTATTCCCGAGAAAATCCAACCCAGCTAGACTAGCCCACACTCCACACTCCACACCTCCTTCTCCTTCTCTCCAGAACAGAGCTTGGCTCTCCGCCGGTTTCTGCTCAAGTGGAGAGGCCCGTCAGCTCGACGGCTCCAGGATCATGGACGACGGCGCAAGACCGGCGCCCAACCACAAGAGGCACCTCCCACTGCAGGAGGCGGGCGGCGAGCTCGTGGAGCTGCTGTGGCAGGACGGGGCCATCGTAGCGCAGGCGCAGGCCCAGACGCCGCATCGGCGGTTCCCCCAGAGCGGCGCGGCCAGCGGCGTCACCGCGGAGGACGCGGCCGCGTGGTTGATCCCGGACGGCGGCGGCGGCAGGGA…
wbHLH027	TCTCTCCAAAAGGTGTGCGTGCACTTTGAAGGTTTTAGGCTATTTTTTTCACCGTGCCACACCCACCAATACGGTCACTTCTCACCCGTTTCCATATATAACGGTCAACTACCTCCTCGTCCCTAACCTCCACAGCCTTCCTCTTCCCCTCTCTTCTCCCCTCCTCTCACCCGAGCACGCCAACGCACACTCAAGTCTCCAATGGCGAACGAGCACTTCTTCCCCGGCGAGTACTTTTCCTCCGGCCTCGCGGCGCCGTTCCTTGGCGCATCTTACGTGCAGCCGCCGCGTTCAGGGTTCGAAGCCGCCGCGGCTATGGCCTTCGGGCTGCCGTGGGCAGCCGACCAGCATCTTCCAGTAGACTCCTCAGCCACCACGGCGCACTTTGACTCCGCGCTC…
wbHLH028	ATGGAGGCCGACATGGACATGAGCTTCGATTTCTCTTGGGAGACGCCTAACTTCTTCGAGGCCCAGGTGCTGGAGCTCGGCGTCGTCGACAGCCTTGTTGATTGTTCTAGTATGTACTTGCCGGCTGAGGACTCGCTGTCCGGTCTGTACTCGTGCTACGACGACTCGAGCTCGCCGGACGGCGCCAGCTCGTGGTCGTCGGCCATGACGAGGGCAACCCGCGCGAGCAAGAACATAATCATGGAGAGGGACCGTCGCAGGAGGCTCAACGAGAAGCTTTACAACCTCCGCGGCGTCGTTCCAAACATCACCAAGATGGACAAGGCGTCCATCATCCAGGACGCTATCGCGTACATCGAGGCGCTGCAGGAGCAGGAGCGGCAGCTTCTAGCCGAGATA…
wbHLH029	CTGGAGAAAGAGGGACAGAGCAACAGAACAGAGAAGAGCAGAAGCCAGCGACGAATCAGAGGGTAGAAGAAAGAAAGAAGACATGGACCCGGACATGGGCGAGAACTTCGCATACTACTGGGAGACGCAGCGCTACCTCGAGTCAGAGGAGCTCGTTGACAGCATCTTCGTCGGGGCGACCGAAGACGCCATCTCGTACTACGACTCCAGCTCGCCGGACGGTTCCCACTCGTCCTCGACGCCGATGGGGGCGGCCATGCCAGGGGCGGGGATGGGGATGGGCGGCACTGGGGCGAACAAGAACATACTGATGGAACGCGACCGCCGCCGCAAGCTCAATGAGAAGCTCTATACGCTCCGGAGCGTCGTGCCCAACATCACCAAGATGGACAAGGCCTC…
wbHLH030	CATGAACAGAGTGCTGAAATCAATAGCTCTGTTTCGGTGGACTGGGACCATGCCAAAGGACAACCGAAAAATAAACGTCCTAGGTCAGAAACTGGTGCTCAACCTAGCTCCAAAGCATGCAGGGAGAAAGTGAGAAGGGACAAGCTAAACGAGAGGTTCTTGGAATTGGGTGCTGTCTTGGATCCGGGGAAAACACCTAAAATCGACAAATGTGCTATATTAAATGATGCTATCCGTGCGGTAACTGAATTGCGTAGTGAAGCAGAGAAGTTGAAGGATTCCAATGAGTCTCTCCAAGAGAAGATTAGAGAGCTAAAGGTTTTTATTGTTCCACTTAACTACTCCCTCTGTAGACAAATATAAGAGCGTTTAGATCAGTAAAGTAGTTGTCTAAACGCT…
wbHLH031	ATGGAAGACGGCAGGGCTTTGAGGAGGATGTCTATCCCTACCCGCAGAAGCAGATCTGCCGATTTCCACAATTTTTCAGAAAGGAGGAGACGGGATAAGATCAACGAGAAGCTCAAGGCACTGCAAGAGCTACTTCCAAACTGCACCAAGGTCCACACGGACAAGGTGTCGATGCTAGACGAAGTGATCGACTACCTGAAATCGCTCCAGCTGCAACTCCAGATGCTAGTGATGGGGAAAGGGATGGCGCATGTGGTGCCTCCGGAGCTGCAGCAGTACATGCACTACATCACCACGGATCCCGCTGCCCAGTTGATGCAGATGCCTCCCTCGGAGCCGCCGCAGCCGTTCCAGATCACGCACGCCAACCCACCGCAGCGGGAGTCKGATTTCCTCAGC…
wbHLH032	CTTAGCTAGCTAGCTGCCAAGAGCTGCCCTGAACCCTAGCTAGTAGTAGCTTCCCGGAACACCGTCACCAGTAGCTCGATCTCACCTAGGTAGGGAACAGTGACACAGAGCAGCAAGCTGCCTAGCTAGCCAATGGCGTGCAAGCGGGCCACCACGCGGGAGCTCCGGGCGATGTACGATGACGAGCCCTCCTCCATGTCCCTCGAGCTCTTCGGCTACCACGGCGTGGTCGTCGACGGTGATGATGAGGAGGGCGACACCGCCACCGCCCTCCCCCAGCTCTCCTTCGTCGATAACTTCAAAGGCGGGTGCGGGTCAGCAGCGGCGGACTACTACAGCTGGGCGTACAACGCCTCCGGTGGGACGCCCGGCGCCTCCTCCAGCTCCACTTCTTCGGTG…
wbHLH033	ATGGACGTGCAGGCCCATGAGGCGACTGGCCGGATGAGGGGCAGGGCGAGCAGCGGCACGACTGCTGCGAGGGTGGTGGAGAGGAAGGAGGCGGAGAGGGAGAGGAGGCAGCATATGAAGGCGCTCTGCGCCAAGCTCGCCTCCCTCATCCCAAAAGAACACTTCTCCAACCCTGATACAATGACCCAGCTAGGCAGCCTAGATGAGTCTGCGTCATACATAAAGAAGCTCAAGGAGAGGGTCGATGAGTTGCATCATAGGAGGAGCTCAGCGAAAGAAATGGCTGCCGCAAGAGGGGATAGTGGTGCTTCAACGCCCACAACCACCCCTACCACGAGTGGCGGTGCGGGGTCACTAGAACGAGAGAAACATTGGGAGGCATGGGCACCGGTGCTGGAG…
wbHLH034	ATGGAGGTGAAGGCGAAGCCGGCGAGGGGCGGGAAGAGGACCAGGGCAAGCGTCGGCACGGCCGGGACGCCGACGGAGAAGCTACTGATGGAGAAGAAAGACTCGGAGAAGGAGAGGCGGCAGCGCATGAAGGCGCTCTGCGACAAGCTAGCGTCCCTCATCCCCAAAGAAGACAACCCCCACGCTGATACAGTGACCCAACTAGGCAGCCTGGATGTGGCCGCATCATACATCAAGAAGCTCAAGGAGAGGGTAGATGAGCTGCAACGTAAGAAGGCCTCAATGCAAGCCATGGCTACCTCACGGGGAGTTAATGACATCAGAACGCCCACAACCACCACAAACACAAGTAGCGGTGCCGGGTCACTGGAAGGAGAAAAATATTTGGAGGCATCACCA…
wbHLH035	ATGAAGAGCAGGAGGCAGAGCGGCCGTGGAGGAGCCATGCTGCTGCCGGACGGGAACCTCCACAGCAGCGGCAGCAAGATGGAGCGCAAGGACGTGGAGAAGAACCGGCGGCTGCACATGAAGGGACTCTGCCTCAAGCTATCCTCCCTCGTTCCGGCCTCCCCCTCCTCAGACCACCACCTCAGACACTATTCTTCCTCGCCGCCGTCCAGCAACAAGGACGCGGCGACACAGCTGGACCAGTTGGACAGCGCGGCGGCGTACATCAAGCAGCTCCGGGGCCGGATCGACGACCTGAAACGCCGCAAGCAGGCCGCCGTCTCCGGCACCGCTGGCTGCTCATCCTCCATCTCCACGGGCGACTACAAGGGAGCTCCTTCAACGGCCACGACAGCGCTG…
wbHLH036	ATGGAGATGCAGGCGAAGGCAGCGAGGGGCGGGAAGAGGAGCAGGACGAGCGGCGGCACGACCACGACGAGGGTGGTGGAGAGGAAGGAGGCGGAGAGGGAGAGGAGGCAGCACATGAAGGCGCTCTGCGCCAAGCTCACCTCCCTCATCCCAAAAGAGCACTTCTCCAACCCTGATACGATGACCCAGCTAGGCAGCCTGGATGAGGCTGCGTCATACATCAAGAAGCTCAAAGAGAGGGTGGACGAGCTGCAACATAGGAGGAACTCTGCACAAGCAATGGCTGCCGCAAGAGGGGCTAGTGGTGCCTCAACGCCCACCACCACCCCTACCACGAGTGGTGGTGCGGGGTCACCAGAAGGAGAGAAACATTGGGAGGCATTGGCACCGGTGGTGGAG…
wbHLH037	ATGGCGGTGGACGGGAGCCACACCCACACCACAAGCAGCGGCTGCAAGATGGAGCGCAAGGAGGTGGAGAAGAACCGGCGGCTGCACATGAAGGGACTCTGCCTCAAGCTCTCCTCCCTCGTCCCCTCCTCCTCCTCCTCCGACCACCACCTCCGCCATTATTCTTCCTCGCCGCCGTCCAGCAACAAGGACGCGGCGACGCAGCTGGACCAGCTGGACAGCGCCGCGGCCTACATCAAGCAGCTCCGGGGCCGCATCCACGACCTGAAACGCCGCAAGCAGGCCGCCCTCTCTCTCTCCGGCGGCACCGGCGGCTGCTCATCCTCCGTCTCCGCCGGCGACTACAAGGCACACACTACGACGTCGCTGCCGGTGATCGAGGTTAGGCATCAGGACGGG…
wbHLH038	ATGGATCCGCTTGACGAGGAGTCCTTCTTGGACGAGCTCATGCCGCTTCAACGGGAGGAGGCGCCGGCGCTGACTTACCAGGGCAGCAACGGCATGATGACGATCAGCGACCTCCTCTTCTACGGCGGCGAGGCCTGCACTGCCGAGGAGAGCAGTAGCGTGGGCTTTGTCTGGCCATTTCAGCAGCCCATGCCGCCCTCGCCACCGGCCGCGCGTCCGCACCCGCCGAACCAGGAGTTCAACTTTAACTACCTGAGCGAAGTGTGCAACCCCTGGAGGAGCTACATCCCTGACCCTCCTGCGGTCGTCCAGGCTGCTGCCGGCAAGGGGCCGCTCACTCTTCCCCTCCATGACGCTCTTGCGAGCTCGTCAACGTTCGTGTTCGGGGGAGGGGACGGG…
wbHLH039	ATGGCCGCCGACATCGCCGGCCTCCACAGCGCCCTCGCCGACCCATTCTGGCCCGCCGACCTTGACCTCATGGTTTCGACCCACGAGGTGGAGGGTATGGCGGACATGGACGCGAGCGGCTTCTTCGTAGGAGGAGGGGATGACCGCTTCATGCTGCCGTCGTCGACGACGTCGTCACTCTCGTCGAAGCGATCACTCTCCCTCGACAGCGGCGGCTCCTCAGGCTCGGGGTCTTTCTCGCTCGACCTCGCGGACGCCTCGCGGTACCAGGCGCCGGCGCTGCCGGTGCCGCACAACCCCTTGGCGGGCGCCGTCGACCACGACGACGAGGCGATCATGCGGGCTATGATGGCGGTCATGTCTTCGTCCTCTGCCTCCCCGTCCTCCTCGGCATCCTCC…
wbHLH040	ATGTCGTGGTCTGACACGGACGCGGCGCTCTTCGCGGCCGTCCTGGGCCACGACGCCGCGCGCCACCTGGCCACCACGCCGCCGCACCTCGACGGCCCGGCCTCGTCGTCGCCCGAGCTGCAGGCGCGCCTGTACGACCTCGTCGAGCGGGGAGGAGCCTGGACCTACGGCATCTACTGGCAGGAGTCCCGGGCCGGCGCCGGCGTGCTCGGCTGGGGCGACGGGCACTGCCGCGACGGCCCGGCCGAGCAAGCCGGGGCCACGGACAGGAGCCTGGCGCGTAAGCGCGCGCTGCTGCGGCTCCACGCGCTGTATGGCGGCGGGGACGAGGACGGCGCCGACTACGCGCTCCGCCTCGACCGGGTCACTGGCGTCGAGATGTACTTCCTGGCGTCCATG…
wbHLH041	ATGGGGCACCAGCACCAGATGTTCAACGACCCCTTCGCGAGCAGCATGTCGTCACTGGAGGAAGACATGTTCTCCGGTGCCGGAGGCTACCACCACCTCACGCCGTCCATGCAGTGGCCGGGCTTGGATAACGACATACCGTCGGCGCCGGCTGCCAACAACGCCACCTCCTCCGGTGGCTCTGGATCACACCGCAAGATGAGTCACAACGCGTACGAACGTGACCGCCGCAAGCAGCTCAACGAGCAATATTCCTCCCTCCGCTCCCTCCTCCCCGACGATGATCACACCAAGAAGATGAGCATTCCGACCACGGTGTCGCGGGTGATCAACTACATCCCGGAGCTGCAGAAGGAGGTAGACCGCCTGGAGAAGAAGAAGGAGGAGCTGAGGCGGGGC…
wbHLH042	ATGGAGCACCAGATGTTCAACGACCCGTTCACGAGCAGCATGTCGTCACTGGAGGCGGACATCTTCTCCGGTGGACACCACCACCTCGCGCCGTCCCTGCAGTTGCCGGGCCTAGACCTAGACCACGACATCCCGGCGGCGCCGGCTGCCAACAACGCCACCTCCTCCGGCGGCTCGAGGTCCCACCGAAAGATGAGCCACAGCGCGTACGAGCGCGACAGCCGCAAGCAGCTCAACGAGCATTATTCCAACCTTCGCTCCCTCCTCCCCGACGATGATCATCACACCAGGAAGCTGGGCAATCCGACCATTGTGTCGCGGGTGATCAAGTACATCCCGGAGCTGCAGAAGGAGGTAGACGGCCTGGAGAAGAAGAAGGAGCAGCTGACGCGGGCCAGC…
wbHLH043	ATGAATGAGTGGTTCTTCTCCGTCGACCGGGACGACGACGACGGCCTGATGGGCCTGATGGGCCTCCTCTCGCCCCCGCCCGCGGTGGTGCACCAGGGCAGCGCCTTCGCGCCGTACCAGCGGCGTAGTACGGCGACGTCGTCGTTGCTCGTGTCCCCGGGCCGGCGGCAGCGCGCGCGGGGCAGAGCCAACGTCCACCGGAGCATGGACGAGTACTTGAGGCGCATGAATGGCCTTGAGTCATCTCCCCAGGGGACATCTTCGAATGAGCCGATCGAGCCGCAGGTGCCGCGCAGCTCGGCGTTCCGGCACATCACGCGGGAGCGGCTGCGGCGGGAGCGCCTCAGCCAGGGCTACGCCGACATCCACGCCCTCCTGCCCCCGGGACGGGCATCAAAC…
wbHLH044	ATGCCGCCGCCGCCGCAGCTGGCGCGGTACGGCTCCGCGCCGGGCTCGTTCCTCGCCGCGCTCGCCGACTCCGTCTCGCGCGGCGGGGGCGGAGGCGGAGGCGAGGTGCTCTCCCACTCCCAGTCCCAGCAGCAGCATCAGCAGCACCAGCCGGTGGCGGCGGTCGTGAGCCGGTTCTTCTCGGGGGAGTCGTCCGGGCTGACCTCCTGCGAGTCCAGCTGCTGGACGGCGGACGCCCCGCCGCCGCTCCAGCGGGCCTACGGCGGCTCCGGCGAGATCCACGTGCCCCTCCCGCAGCAGCAGCAGCCGGGGCTCCTCCGCCACAGCAGCTCCCCCGCCGGGCTGCTCTCCCGCCTCATGGCCGACCCGCACGGCAATGGCGGCATGGGCGGCACGAGA…
wbHLH045	ATGGAGGCGAAGTGCGCAGCTATCTGGAGCTCTGTCGATGGGAGGAGCGAGGAGTCTGAGATGATTGCTCACCTGCAGTCCATGTTCTGGAGCAACAGTGATGCTGCTGTCAACCTTTGCTCTCCAAGCACCAGTGCCAATTCTTGTGTTGCAGCTAGCACAGTGCATAGTAATTTGTTCCTTCCTCTTGACATGGAGAGCCATATCACAACCCCAATGGTGAACACTGGCATGGACCTATGCTTTGATCACCGGCATCAGACCGTTACTGGTCACAAGAGGACATCCCATATGGATGAGCAGATCAAGAGAACTAGCCAGAAATCCCGGACTGTTCCCTCGGTAAGGGTATCAGATGCTCTGTGTTTAAGCCTAGCTGATAACGAGACCAATGGTGAC…
wbHLH046	GTCCGTTTATCACTCTTCCAAAAGAAGAACCATACTTCTCCGCAAAAAAAGAAGAAGCTATACTTGCAAAACTAAAAATAAACCACACCTCAGGTTTCCCGTGGAGTGGCGGAGTTGGGGAGGGGCAATGACCCTAGTCACCATGGTTCAAATTTCGCGCCAAAAAGCATTTAACAAGGAGGAATTTTGCGAGTTTCGTATAATTACGTTCCACCTCTTTTAAACGTAGAAATGTGTTAAGGAGGCATACTCGTGTTGCGCGATCATCGCGCGACGTTGTTTTCACCTATTGCCTTGACGGTCGGATGTACCTTTGAGATTCGTGCGACGGTGCATCGGACGGCCATGATTTCCAAAAGCATCCGGATGTAACATATTTTAGCTGTACACGCTGCCACT…
wbHLH047	ATGGAGAACTCGGCGGCGGCGGTGGGGGTGGAGAAGGAGGACGAGCTGGTGGGGGCCGGCGGGGGCGACTGGGGGTACCTCACGTCGGAGGCGATGGCGACGGCCGGGTTCCCGGCGTTCGGGTTCCCCTGCGGCGCCAGGGGCGGCGTCACGCCCGCGCCGACCTCGGCGTCGCTGCTCATGTCCATGGAGCACGCCGCGCTGTTCGACTACAACGCGGCCTTCCCGTCGTCGTCGTCCTCCGCCGCCGCCGCGCCCCCGGCCTACCACGACTTCGGGTCCGGCGGCAACCCCTTCAGCGTCGACGCCCCGCCGTTCCTTCTTGAGGCCCCGCCGCCGCTGACGGTGGCGCCGGGAGGGCAGAAAGGGGGGTTCTTGGCGCCCCCGCTGTCGGCGTTC…
wbHLH048	ATGGAGATGAAGGCCAAGCCGGTGAGTGGCGGAAAGAGGACCAGGGCGACTGGCGACACGGCGGCACCGATGGAGAAGAAGAGGTCCGAGAGGCAGAGGAGGCAGCGCATGAAGGCGCTCTGCGACAAGCTCGCGTCCCTCATCCCAAAACAACACTTCCCCCACGCTCTAGGCAGCCTGGATGTGGCGGCATCATACATCAAGAAGCTCAAGGAACGGGTCGATGATCTACAACACAAGAAGGTCTCTGCACAAGCCATAGCTACGTTACTGGGAGTTAGTGGCATCTCGACGCCCACTATCACTGCTACCACAAGCAGCGGTGCGGGGTCACCAGAAGGAGGAAAAAAATTGGAGGTATCACCACGGGTAGTGGATGTGCGGCAATACGACGATGAA…
wbHLH049	ATGGCGGTACCGGTGGAGAAGAAGGTGTTGGAGAGGGAGAGGAGGCAGCGCATGAAGGCGCTATGCGAGAAGCTCGGGTCCCTCATCCCAAAAGAACACTTCCCCCACGCTGATACAATGACCCAGTTAGGCAGCCTGGATGTGGCGGCATCATACATCAAGAAGCTCACGGAGTGGGTCGATGAGCTACAACACAAGAAGACCTCTATACAAGCCATGGCTACCTTACTGGGAGTTAATGGCATCTCAACGCCCATTATCACCGCTACCAGAAGCAGCGGCGCAGGGTCACCAGAAGGAGGAAACAAAATGGAGGCATCACCACTAGTAGTGGAGGTGCGGCAACCCGGCTATGCAAGCATGGAGGCCTTCAGCACTAGAATTGGCATAGATGCTTCA…
wbHLH050	ATGGCGAGCAAGCGGGCCACCACGCGGGAGCTCCGGGCGATGTACGACGACGAGCCCTCCTCCATGTCCCTCGAGCTCTTCGGCTACCATGGCGTGGTCGTCGACGGTGACGATGAAGACGACGACACTGCCACCGCCCTGCCCCAGCTCTCCTTCGTCGACAACTTCAAAGGTGGGTGCGGGTCGGCGGCGGACTACTACAGCTGGGCGTACAACGCCTCCGGCGGGACGCCGGGCGCCTCCTCCAGCTCCACCTCGTCGGTGCTCAGCTTTGAGCATGCCGGCGGTGCCGGTCATCAGCTGGCTTATAATTCCGGCACAGGCGACGATGACTGCGCGCTCTGGATGGACAGCATGGCCGATCATCAGCACGGCGCGGCCAGGTTTGGGTTCATGAAC…
wbHLH051	ATGGAGGGCGGCATGGACGCGAGCTTGGACTTCCTGGAGCTGGAGGCCCATCTGGTGTTCGATCTCGGCGACGCCGATAGCTCGTACCTGCCGGCCGAGGACTCGCTCTCCGGCCTCGACTCCTCCTGCTACAACGACCCCACCAGCTCGCCGGACGGGGCCACCAGCTCGCGGTCCACGGCGTCGACCAGGGCGAGCAAGAACATCGTCGAGGAGAGGGACCGGCGCAGGCGGCTCAACGAGAAGCTCTACGCCATCCGCGGCGTCGTCCCAAACATCACCAAGATGGACAAGGCGTCCATCATCCAGGACGCCGTCGCATACATCGAGGAGCTGCAGGAGCAGGAGCGCCGGATCCTCGCCGAGGTGTCCGACCTCGAGGCAGGCAGCTGCACCGCC…
wbHLH052	ATGCTTGGCTTGATGGCAGCTCCATGCCAATCTCCCCAAGCAGGGAATAAGCTCTACGATGAGTGTGATCCTACGGTGCACGGCGACCGGGTCCTGCTGCCCCGGCAGGCCAGCTCGGCATCACCGGCTGGGCCGCCGGAGGTGTCGACGACGTCCTCGTCGACGGGGTCGGGGAGGAGCGCGACGGAGGCAAGGGCCCTGAAGGTCCACAGCGAGGCCGAGCGCCGGCGTCGGGTGAGGATCAACGCTCATCTCACGGCGCTCAGGAGGATGATCCCTGATACCAAGCAGATGGACAAGGCCGCCTTGCTAGCCAGGGTGGTGGACCAAGTGAAGCACCTGAAGAGGAGAGCAGGCGAGGCCGCACAGCAAACGCCGGCTGTCCCACCGGAGACCGAC…
wbHLH053	ATGGATCCATATCACTACGAAAACATCCATGACCCACACGGCTACAGCTTTCCCGTCCACTCGCAGCCGCCTCTCCTCCTCCACCACTACCCGGCCGCCGCGCTCGCGGAGAGCCGGGTCAGCAGGGGCGGTGCCGGACGGCGCCGCCCCGGCGCGAAGCTCTCGACTGACCCCCAGAGCGTTGCGGCGCGGGAGCGTCGGCACCGGATTAGCGATCGCTTCCGCGTGCTCCGCAGTCTCGTGCCCGGCGGCAGCAAGATGGACACCGTCTCCATGCTGGAGCAGGCCATCCACTACGTCAAGTTCCTCAAGGCGCAGGTCAGCCTGTACCAGGCCGCACTCGTGCAGCACGAGGAGGGCTGCGGCGGCGTCGGCCATGGCGAGTTCGCCGGCGGCGCT…
wbHLH054	ATGGTCACCTTCGGTTGGTCCGGCCCCGGCCTGCACGACGACGCCTATCTGCCGCGTCCTGTCAACCAGCTGAGCTGCGGCCGGTTCGACCTGGACGACGCCTTCCTCCGCCAGCTCCAGTGCGACTTCGGCGGAGGAGGCCAGGTGAGCTCGAGCTACGGTGCTGCAGTCGGAGGCGCAGCGGCTAATAACGGCGCGCTGGGATTCTTTGGCTCGGAGGTCGACGTGTTCTCGTCCGTCGTCGACGGCGCCAGCGCGCACTACGGCCTGCTCGACTCGGCGCTCGCCTTCTCCCGGGTGCTCCCGTGCGGCGGGGAGGGTGACCCCGGGGCCGTCTCCAACGGCGCCATGTTCTCCGGCTACAGCGGCACCACCGTCTGTAATATCTCCTCCGGGGAG…
wbHLH055	ATGTCGTGGTCTGACACGGACGCGGCGCTCTTCGCGGCCGTCCTGGGCCACGACGCCGCGCGCCACCTGGCCACCACGCCGCCGCACCTCGACGGCCCGGCCTCCTCGTCGCCCGAGCTCCAGGCGCGCCTCTGCGACCTCGTCGAGCGGGGAGGAGCCTGGACCTACGGCATCTACTGGCAGGAGTCCCGCGCCGGCGCCGGCGGCCGCCCCGTGCTCGGCTGGGGCGACGGGCACTGCCGCGATGGCCCGGCCGAGGAAGCCCGGGTCACGGACAGGAGCCTGGCGCGCAAGCGCGCGCTGCTGCGGCTGCACGCGCTGTATGGCGGCGGGGACGACGATGGCGCCGACTACGCGCTCCGGCTAGACCGGGTCACTGGCGTCGAGATGTACTTCCTG…
wbHLH056	ATGGGGCACCAGCACCAGATGTTCGAAGACCCGTTCGCGAGCAGCATATCGTCGCTGGAGGCCGAGATATTCTCCGTCGCCGGCGGCCACCACCATACGCAGTGGCCGGGCCTCGACCACGACATCCCGCTGGCCCCGGCTGCCAATAACGGCACCTCCTCCGGCGGCTACGGCTCCCCCGGGGGCGGCGATGGCTCGGGCTCCCATCGCAAGATCAGCCACAACGCCTACGAGCGCGACCGCCGCAAGCAGCTCAACGAGCTCTACTCCGACCTCCGCTCCCTCCTCCCCGACACCGATCACACGAAGAAGCTTAGCATTCCGATCACGGTGTCGCGGGTGCTCAAGTACATCCCGGAGCTGCAGAAGCAGGTGGACGGCCTGGAGAAGAAGAAGGAG…
wbHLH057	CTCGTCTCCCACCACCACTCTCCGTCCCACAACCTCAACCTCGTCCCGTCTTCTGCTTTTAGCTCGCCTGCGGCTGCGGTGGGAGCTTTTCGCTTTGGTTTAGGTGCTTCTTTCTTTCCCACTCCCCACTTTCTCCCCCCTCCCCCTCTCCCTCCTTCATTCGTGCGTTGTCACGCACACCAAAAGCTCCTGCCTTTGCCTTATCTCAGCACCACCCTGCTCGTAGTGGGATTTGGTGGGAGCTGCTCTGCGCTGCTCCGCTCAACCTACTTGCCTGCCTCCCTCGCCTCGCGCGCTTCTCTGCTCCCTCTCTTCGGGCCCTGCGTCACTCTCATCCCGTCACCGCACCGCACGAACGCACGCACGCGCGCGCGGCGCTCTTCTCTCCTCCTCCCGGCG…
wbHLH058	GCAGCGGCGGCAATGATACTGGTGGAGAAGAAGGACTCGGAGAAGGAGAGGAGGCAGCGCATGAAGGCGCTTTGCGATAAGCTCGCGTCCCTCATCCCCAAAGAACACAACCCCCACGCTGATACAATGACCCAGCTAGGCAGCCTGGATGTCGCAGCATCATACATCAAGAAGCTCAAGGAGAGGGTTGATGAGCTACAACATAAGAAGGCCGCTGCACAAGCCGCGGCTACCTTACGAGGAGTTAGTGGCATCTCG
wbHLH059	ATGGAGGCGAAGTGCGCAGCTATCTGGAGCTCGGTCGATGGGAGGAGCGAGGAGTCTGAGATGATTGCTCACCTGCAGTCCATGTTCTGGAGCAACAGTGATGCTGCTGTCAACCTTTGCCCTCCAAACACCAGTGCCAATTCTTGTGTTACAGCTAGCACAGTGCACAGTAATTTGTTCCTTCCTCTTGACATGGAGAGCCATGTTGTCACAACGCCAATGGTTAACACTGGCATGGACCTATGCCTTGATCACCGGCATCAGACCGTTACTGGTCACAAGAGGACATCCCATATGGATGAGCAGATCAAGAGAACTAGCAAGAAATCCCGGACAGTTCCCTCGGTATCAGGTGCTCTGTGTTTAAGCCTAGCTGATAACGAGACCAATGGTGACACT…
wbHLH060	CGGCTGCGCTGCCTGCCTACCTCGTTCTCTCTGCTCTCCTCCCACTCACACACTCACCAACACAGTCACACGCAGACGCTTCATCGGCCGAATCACAGGCTAAGGTAAAGCATCAACATATACACGAGCAAGCAAGGAAAGCCAAGCGTTAGCTGTCTCCGATCAGAGCCGGCCGGCCGCAGAGAGAGAGAGGGAGGGAGATGTCGAGCCGCCGTGGCAGGATCACCGACGAGGAGATCAACGAGCTCATCTCCAAGCTCCAGGCGCTGGTCCCGGAATCATCCCGCCGCCGCTCCGCGAGCCGGTCGTCGGCGTCGAAGCTGCTGAAGGAGACGTGCGGATACATCAAGAGCCTCCACCAGGAGGTCGAGGACCTCTCCGACAGGCTCTCGGAGCTAA…
wbHLH061	ATGGAGGCCTCGGAGGCGAGCTGGCACTCGTTCGACCCGTCGGTGGCCGCGGAGGACTCCGAGGAGATGGCGCGGCTGCTCGGGGTACAGTTCTTCGGCAACGACCAGAAGCAGCATCCGGCCGCGGCGCCGCCGTCGTCCATGTACTGGCCTGGCCAGGAGGCTGCCGACCAGTACTACACCTCGGCGCCGTACTGCATGCAGATGCAGGATCACGCCTCGGCCGGAGCGGGTTACTACAGCCACGGCTACTACGACGGCGATGCCACTGCCATGGCCGGTAACTTCTTCGTGGCGCCGGAGGAGCAGATCATGGCCGATCCGGCTGGATTCATGGTCGATCTGAACCTCCAGTTCGACGACCAGGACGACGGCGCCGGCACGTCGGCGGCGGCGTGC…
wbHLH062	CAATCTTTTGCTCTCCTCTTTCCCTGCTCTCTTTTTGCCTGGTGTCGATCAGCCCCGTTTCCACACCCCACGGCCCCCTTTCTCCTCCTGTCTCCATTACTCCGGCCTAGTTATTATGTTACCCTACTAGCCTTTGCCCCCACAAGGCCATCGAAAGGCGTAGCAGCCAAGTTACACTACCAGGTCAGGTCAGGTCAGGTCTAGAGACCACGGCCAGCCGGCCGGGGAAAGCCTTTTCTCTTCCTCTCTCTCCTCCCTCTCTGTGTGTGAGAGAGAGAGGGAGAGAGGAATCAGGGGGAGGAGGAGGTGGCCATAATTCTTGCGAGCTCGGGCAAGATCATAAGGGAAAGACAAAAAGGCCGAAAGGCGAATCATGCTGCCACATGCCACACCCTATAC…
wbHLH063	GGGGATGGGTGGCCGAGTAGTTCACACCCGACCTAGAACAAGAGGCCTTAAAATAGTCTCCCGTCCTTGATCCCAGCGGTTATATAAGGTCGCCTCCGTTGGACATTGGTGCAAAGGAAAGGGACCAATACCACATCGCCGGCTGACCCATCTCTCTCTCTGTCTCTCTCTCTCCCGAGGTTGGTCTCTCTCCCTGAGAATTTCTACCCACGGGCTGCATTGCTGTGTGCTTGCTTTGCGCAATGCTAACTGCTCTGTTTTCGTGCGCGTTTTCCTGATCAGGGTTTCCGGCTAGTCGATCGGGCTTGTGGAAGAAGCAGTTTGCTGCAACCTTTGGCTTTGGGGTGAGCGGCGAGCGAGCGATTTTTAGTATCGGCGAATGGCGACTCAGTGGTTCTC…
wbHLH064	CTAGCTCGTAGTGTACTGATGAAGACAGAGATTGAGGAGGAAGGCACCAGAGGGTCCTGGACTGAGGAGGACAAATCCCTTTGTGCCTCTGTGCTGGGCTTAGATGCCTTCACATATCTGACGAAAGGTGGAGGTGCCATATCTGAAAATCTCGTAGCAGCGTCTGCGTTGGTGGGCTTGCAAAATAAACTCCAGGACCTGGTTGAAGCTGATGGTAAAAGCCTTCGTTGGAACTACGCCATCTTCTGGCAACTCTCCCACACCAAATCTGGTGAACTTGTCCTTGGCTGGGGTGATGGATCTTGCCGTGAACCCCATGATAATGAGATGAACTCGACTACTCGTGGTGATATTCATGATGCATCTTCACTGAGCCAACAAAGGATGCGTAAGCGAGTG…
wbHLH065	ATGTATTCCCCTCCCTGCTCTGCTGCTGGAAGCAACGGCGAGCGGAGCTTCGCGGCCGGAGCCAACCCGCTTGCTTTGCTCGACCATGCCATGGATTTCGACGAGCACGTCCTTTTTCCTATGCACAATGCAGGGATGCAAGATGGAGTTCAGTTCTACAATCCTACTGCTGGTGGTAGTGGTACTGAGCTGAGTAGAAACATGAGCATGGAGAAGGGTTTGAAAGGCGGTAAAAGGAAGGGCTCCGGCGAGGGCAGTTCGACGATGCATTCACAACAGGAGGAAACCGGTGGCATGTCTCAGAGAGAGGTCAGCATGGAGGGCGCTGGCGAGAAGGAAGGTGATGCTGCTAGCAACAGAGAGGACTACGTGCATATCCGGGCGAAGCGCGGCCAGGCG…
wbHLH066	TGGAAACAGCCTCTTGCAGAAATGTAGGGAAAGGCTGCGTACAATAAACCCAAAGTGGTCGGACCCTTCCCTGGACCCTGCGCAAGCGGGAGCTACATGCACCGGGCTGCCCTTATCTAGAAACGGAGGGAGTACATGTTATTGTCTGACTACTTAATTAGCAGGTTGTTCACAATGTATATAGTTCAGTAAATTAGTATTTATAAGTAAAAACTTTCCATGTATCAAAAGTCTTACATGTTATTGTCTGACTAGTTAACCGAATACTTCTGAAATATATTGTGTCGGAGAGTTGTGTTCCTGGGTATCTATCATATCGACACTTCTATGCAAGTCAATCAGTAATATTCCATTATTTGGTTCGACTTGCCATTATCCTTTTTCTCAATTGAAAGTGAC…
wbHLH067	CTCGCTTTCAACCGAAACCTTGCGCCACGACGCGCCTGTGCTGACCTCCTCTCCGGCCTCCTTGCCATGCTCCCCATCAAGCTCACCTTTCCCGACGAGCCGATCCTTGGTGTGAATAACGGGGAGGGCGCGGGCGTGCACCGGTGCCGGTCTCCGCGCGCGCTTCTGTTCGGCCGCGCGTCGCCATCATCTAGCTGCTCGGGCTTCACCACGTTTCCTGACTCCGTCCCGTGCGAGTCGAGCCGGCGAGATCCAGACATGGCCGCTGGGATCCAGCTCGCCGACGCGCTCCTTTTCCCTTCCCGAGCCCGGTGAGGAAGGATGCGGGCGGCCATCCCTCCCCACTGGGTGGTCGACGAACGAGGTGCACGTCAGGCGGCAGCACCAGGCGGCAGACTA…
wbHLH068	GAGTGGATTATTCCATTCCAACAACATTCTCCACAATCATAATGCCTGATCCTGTATTAATTGCTAAGATAAGCCCATGTTTGTCCTGGCTTTGATTTGAGCCTCAGAGGCATGTTTTTTTTCCTTGTCCTGTTGGTGCATCGATGCTGCGGGAGAATTCTCTGCAATCATTGAAACCGGCCTTGAGACACTTGCCACTCGAGCTCTGATTGGCTTGACTTCTGAAGATGTGTGATCTTGGATAATTCACTATCTTGTTGTGTACCAACTAGCAGTTGAAGTTTTCTAAACTCATTATTTGCCCATCCCCAGGCCATACTTGGAAGGGTCGTTGTCAGCACAGGTCATACCCAGCCGTGGGTGTCCATTTCTCTAGGAAGCACAAGTGTATCAAACAGC…
wbHLH069	GTCCAAATAGAGCCGCAAACAAAGCCATCTACCATACTGGCCTCCAAGTCGTCTCTCCCACCAGCACTTCATCTCCTGTTGTTCAAAGCTTCCTCCCACTTGCAGCGGCGATGCACGAGCAGCATGAGACTCACACAAGCTCCTCAGTCACGGTCAAGGCAGTCTGGCTCGTCGAGGATCACTGACGAGCAAATCAGCGACCTTGTCTCCAAGTTGCAGGACCTCCTTCCTGAGGCGCGTCTCCGGGGCAATGATAGAGTGTCGTCTTCAAGGGTGTTGCAGGAGACGTGCACCTACATCAGGAGCTTGCACCGGGAGGTGGACGACCTGAGCGAGAGGCTGTCGGAGCTGCTGGCGACCTCGGACATGAGCAGCGCGCAGGCGGCAATCATCCGCAGC…
wbHLH070	ATGAGCAGCACCGGCACCAGCAACGCCCTGTCCATGAGCTGGGACTTCGGCGCTGCCTTGCCGCCGCAGCCGGTCAGCAGCGGTGGCGGGGGCACACTGGCCGCCGGGGCACCGCTTCGTTCCGGCGTGTCACAGCCGACGAGGAGGGCCTCCACAAAGAGCACGCCGTACGCGCAAGACCACATCATGGCGGAGCGGAAGCGCAGGGAGAAGATCAACCAGCGCTTCATCGAGCTCTCCGCCGTCATTCCCGGCCTCAAGAAGATGGACAAGGGGACGATTCTTGCCGACGCGACCAGATACGTGAAGGAGCTCCAAGAGAGGGTCAAGTACCTGGAGGCTGCCGGCGGCAACCACAGGAGCGTTGAGACCGTGGTGCTCGTCTGGAAGCCACGGTGC…
wbHLH071	CCTTATCCGTATACTGGTCCTTCGTCCTCCTTCTCATCATTTTCCTTCCTTGGGAATTCTTGGTCTCCGAGCTACTCCATGAATGCCTGCGCTCTGAACTCAATGGAGATGAAGGCGAAGCCGGCGAGGGGCGGGAAGCGGAGCAGGGCGAGCGGCGGCACGGCGGTGGTGCTGCTGGAGAAGAAGGAGTCCGAGAAGGAGAGGAGGAAGCGCATGAAGGGGCTCTGCGAGAAGCTCGCATCCCTCATCCCAAGAGAACACTGCTGCTCCAGCACTGATACAATGACCCAGCTAGGCAGCCTGGATGTTGGGGCGTCATACATCAAGAAGCTGAAGGAGAGGGTCGATGAGCTACAACGTAGGAGGAGCTCCGTGCAGGCCTTCGACACATTAAAAGGA…
wbHLH072	ATGTATTCAGGCCAGCAATCTGATCAAGGTCCTGCTGCAAACAGTGGCAAAGAATTCTTGGAGGGGAATTGGGGCTCTGTAGCAATGCATCAAAAGATGGGGTACGACAGCGCGGCGTATGGGTTTCAAGCTTACGGCATGGAGTTAGAAGAAAGACCAGGTATGTACAGATCTTCTGCTGGTACATTCTCCCAAAACATCCAGATGAGTGATGAGCATAGTGGTGGCATGAAGAAAAGGAAGGGAACAGATGACTGCATTGCGTTGCTAAACCCATCAGCCAGTAGCAAGAATGTGGGTGATCAACAAACAGAGGTTTCGTCTCAGCCAGAAAGGAATTCGGCGGAGAGGGACAACAGGAAGATCTCGCCCAAAACGCAAAGCAAGGAAGATTCTTCG…
wbHLH073	AGGCAGCCACCATTGGTACAGTCTGCGGATGAAAGGAAGGTGAGGGAGGCCGAGTAGTTCACACCCGACCTAGACCAAGAGGCCTTAAAATAGTCCCCCGCCCCCCGTCGCAGAGGTTATATAAGGTCGCCTCCGTTGGACATTGGTGCAAAGGAAAGGGACCAATACCACATCGCCGGCTGACCCATCTCTCTCCCTATCTCTCTGTCTCTCTCTCTCTCCCAAGGATTCCGGCTGTTTGCTGAGCTTGACGAAGCAGTTTGCTGCAGTCTTTGGCTTGGAGGCGAGGCGTTTCGAGGGAGCGAGCGAGCGATTTTTAGTATCTGCGAATGGCGACTCAGTGGTTCTCCAATATGGTGATGGACGAGCCGAGTTTCTTCCACCAGTGGCAGTCGGACG…
wbHLH074	GCCATCGAAAGGCGTAGCAGCCAAGTTACACTACCAGGTCAGGTCAGGTCAGGTCTAGAGACCACGGCCAGCCGGCCGGCCGGAGCCTTTTCTCTTCCTCTCTCTTCCTTTCTCTTCCTCTGTGTGTGTGTGTGTGTGTGTGTGTGTGTGTGTGTGTGTGTGTGTGTGTGAGAAGGAGAGAGGAATCAGGGGGAGGAGGAGGTGGCCATAATTCTTGCGAGCTTGGGCAAGATCATAAGGGAAAGACAAAAAGGCCGAAAGGCAAATCATGCTGCCACATGCCACACCCTATACAAAAGCTAGCCCTAGACACACCAGCAGAAGCATCCATCTCACTCGATCGCCCACGCAAACTTACACCACACCACCATAGCTACACTAGAACCAGAACCAGAACTT…
wbHLH075	TTTGGGGAAATATGTGGCATGAACTTCGCTTTTACATCGTAGCACATGATATCACCACACAATCTGACCACTTAATGCATCAGATGTGCATCTCTTCGCTCCCAGTCACGATGACATCGGGGCTGACGTGGGGGATTACCGGCGTAGGGTGCTAGTCGCACACCAGTGCAGCCCTTCTTGTTTTGCTTTCTCCTTTTTATACGTGGCTATTTTGTTCATGTGGCCTGACTCCTACCACTTTGAGCAGGTAGTGTACTGATGAAGACAGAGATTGAGGAGGAAGGCACCAGAGGGTCCTGGACTGAGGAGGACAAATCCCTTTGTGCTTCTGTGCTGGGCTTAGATGCCTTCACATATCTGACAAAAGGTGGAGGTGCCATATCTGAAAATCTCGTAGCA…
wbHLH076	CACGCCGATCAGTACCTTTGTCGCTGGCGCCGCGTACTGTGTGTGTCACCTGGCTATTAGCTTGTCTTGTCGATCTCCGGCCGCCCCTCACACTCACAGGCCGTGAACCTTTTGCCGCTTGCCCGCGCGCGCATGGCGCTGGAGGCCGTCGTGTTCGCGCAAGGCCACTTCGGCTACGGCCAGGCTCCGGGGCTCGCGCCCTGGTGCGACATGGTAGGCGCCGGCGGGTTCTTGGAGGACTGGGATCAGCAGCTTTTGGCCGCCCCCGTGCCGCCCAATGCGGAGGATCAGTGGGAGCCGGTCTCCAGCTGGGACCAGTCTGAGGCGTCCTCGGAGGGCAAGGCGGCGGCGCCTGAGCCGGCCATGGCAGCGGCGGCGACTGGGAGGAGGAAGCGGAGG…
wbHLH077	AGCCACCCCGGCTGCGCTGCCTGCCTCCTCGTTCTCTCTGCTCTCCTCTCACTCAGACACTCACCATCACAGTCACACGCAGACGCTTCATCGGCTGAATCACCAGCCAAGGTAAAGCATCAACACATACACGAGCAAGCAAGGAAAGCCAAGCGTTAGCTGTCTCCAATCAGAGCCGGCCGGCCGCAGAGAGAGAGTGAGATGTCGAGCCGCCGTGGCAGGATCACCGACGAGGAGATCAACGAGCTCATCTCCAAGCTCCAGGCGCTGCTCCCGGAATCATCCCGCCGCCGCTCCGCGAGCCGGTCGTCGGCGTCGAAGCTACTGAAGGAGACGTGCGGCTACATCAAGAGCCTCCACCAGGAGGTGGACGATCTGTCTGACAGGCTCTCTGAGCTA…
wbHLH078	GCCTCAGCGAAGTGTGCAACCCCTACAGGAGTTGCACCGGCGGCGGCGTCCCAGGGCCTGGCGTCGTCCACGCGGCCGGCCAGGCGTATGCCCTCCACGACGCCATGGCGGAGGATCACCCGAGCTGCGGCAACCTGCATCGCGGTGGTGGGTCGTCGTCGTCCCCGGTGCCGTTCGTGTTCGGAGAAGGAGGCGCCGGGGAGACCTCGGAGGAGATGACCAGGGGCGTCTTCTCCGGCGGCAACCCTAGAAGCAAGCTCAACCGCGGCACTACGTCCAAGAACCTCATGGCGGAAAGGCGGCGCCGGAAGCGTCTCAACGACCGCCTCTCCATGCTCCGCTCCATCGTGCCCAAGATCAGCAAGATGGATAGGACCTCGATCCTTGAGGACAC
wbHLH079	GATATTACTACCTTGTTAATGGACGGGATCATTGACTTGAGAACTAGGAACATATCATTGAGCTTCTCCCGACGCCTTCTTTCCGACAGGACATGTGTCTTGATGTTACTTTCTTGAGGTCTCGCTATCCATGCACCACCGGCTACAGCTTTCTTCAACAACTTTTGTGACTCCCCGGTGACCCGCGCAACCACGTGTTCCCAGTCAGATGACCTCTTCCACACCGTAAAACATGATGGATGAGAGCCTTTAACAAAGCTACTTAAAGTGATGACGGCATCGTCAATGCTTGGTGCATCCATGTCTGGTGCCATTTCCAAGGAAGACATGTACTCAAATGACCTTTCCATGACCCAGTTGTCCTCAAGAGAACGCATGTCCAACTCCTTGATGAGGCCA…
wbHLH080	AAGGAAAGGGACCAATACCACATCGCCGGCTGACCCATCTCTCTCCCTCTCTCCCTCTCTCTCTCTCCCAAGGATTCGGGCTGTTCGGTCGAGCTTGTGGAAGCAGTTTGCTGCGATCTTTGGCTTTGGAGGCGAGGAGTTTCGAGGGAGCGAGCGATTTTTAGTATCTGCGAATGGCGACTCAGTGGTTCTCCAATATGGTGATGGACGAGCCGAGCTTCTTCCACCAGTGGCAGTCGGACGCGACGCTGGAGCAGTACACGGAGCAGCAGATCGCCGTGGCCTTCGGGCAGGGGGAGATGGAGGCGGCGGCGCTGATGCAGCAGCAGCAGTACGCCGCGGCGGCGGCGGCGGGCGAGCACCGGCCGCGCAAGGCGGCCAAGGTCAACACCAGCTGGG…
wbHLH081	ATGTATTCAGGCCAGCAGTCTGATCAAGGTCCTGCTGCAAATAGTGGAAAAGAGTTCTTGGAGGGGAATTGGGGGTCTGAAGCAATGCATCAAAAGATGGGGTATGACAGTGGGGCATATGGATTTCAAGCTTATGGCATGGAGTTAGAAGAGAGACCAGGTCTGTACAGATCTTCTGCTGGTACATTCTCCCAAAACATCCAGATGAGTGATGAGCATAGTGGTGGTGTGAAGAAAAGGAAGGGAACAGATGACTGCATTGCGTTGCTAAACCCATCAGCCAGTAGCAAGAATGTGGGTGATCAACAAGCAGAGGTTTCGTCTCAGCCGGAAAGGAACTCGGTGGAGAGGGACAACAGGAAGATCTCGCCCAAAACGCAAAGCAAGGAAGATTCTTCG…
wbHLH082	CTTCCCCACCATTCCCGTACCTTTGTTTCCTCTTCCCCTAGCTAGTCCTCAGTCCTGACCTACCAATCTCGACCTACATCCCTACAGCGTGCGTCTTCCACCGCGTGGGTGCGTGGCCTAGAAGCCGCCGCCGTGCCCATAGCACGCGGCCGCCGGCTGGCGCCCTCCCCAAACCCCTCCGCCTTTGCCGGCTTCGCCGTTCCTGTTCATGCTCATCGCCTCCCTGCTGTCCCGGCCCCGTCCGCAACCTTTGGCCATCGGATTTTGAGGTAGTGTACTGATGAAGACAGAGATTGAGGAGGAAGGCACCAGAGGGTCCTGGACTGAGGAGGACAAATCCCTTTGTGCTTCTGTGCTGGGCTTAGATGCCTTTACATATCTGACAAAAGGTGGAGGTGC…
wbHLH083	ATGGATCAGCTTGATGAGCAGTCGTTCCTGGACGAGCTTATGTCGCTGCGCCGGGAGGAGGCGCCGGTGCCGGCTCCGGCTCCGTGGCAGGCGTACCCGGGCAGCGGCATGATGACGACGAGCGACCTCCTACTCTACGGCGANCCCGGCGGAATGGACTTTGCCGGGCCGATTCAGCAGCCCATGGCGCCACCGCCGGGCACGTCTCCCCACGGGCCGCACGAGGAGTTCAACTTCGACTGCCTCAGCGAAGTGTGCAATCCTTATAGGAGCTGCGTCGGCGTCGTCCCTCGGCATGGGGTCGCCCACGGGGCCGGCCAGGCGCTGTCTCAGTTTCCCCTCCACGACGCCATGGCGGAGGACGGCCCCAGCGGCGGCAACCTGCATCGCGGTGGTGGG…
wbHLH084	TATCAAACAGCCAAGTCCTCTCTCACACCCTACACTTATATCAGGATGGAGTCTGGAGGAGTGATTGCTGAAGCAGGCTGGGACTCGCTTGGCCTGACGTCGCAGGCCGAGGAGTCGGAGATGATGGAGCAGCTGCTTGGCACCTTCCCCTCCAACGGCGAGGAAGAACACCAGGAGCTACCTTGGTCTGTTCAGGCCACACATGCATACTATGCCCACTGTAACGGTAGCTCTAATGCATACAGTTCCGCTAGTAGCAACAGTGTTGGTAGTCTCGTCCTTGATGTGCCGTCGGATTATGGGGGCTTCTATTTGGGCGACTCAAATGGGATCGGCTCCTGCACCGCAGCACTTGACCTGAACATGGTTCAGGAGCAAGGTGCGGCTCAGTTTATGGAT…
wbHLH085	CAGCGACTAGCCAGTTGATGCCAAGGAATAATTGTCGCTTGGGTTTGTCACACCGTATTTAACTCCCAGGTTGCTTCCTTCCGTGATCCCCCTCCTGCCCCAGCCCTACACTGCCATTGGACTCTAGCTAGCTGCAAGTTGGCCGTGTCGTGTTCTTGTGGACCTGTGGCAGTGCTACTGCTACTGCCGTGTTGCTTGCAGCTAGCTGGGAGTATAAGCGTGAGGAGTTTGCGCAAGCTAGCTGGGATAGAAATTAAGGGAAGCAGGCATATTCTATTGCTGGGAGTAGAACTTGGGCGGCATGGATCAGCTTGACGAGCAATCGTTCCTGGACGAGCTCATGTCGCTGCGCCGGGAGGAGGCGCCGTCGCCGGCTCCGTGGCAGGCGTATCCGGGCAG…
wbHLH086	CACGAGCACTCAAACATGGCCATGGCTGAGAGGGCAGCTCAGCACATCTTTGAGTTGGAGCAGTCCAACGCAGGGCATTATGTGCAGCTGGCAAACATGTATGCGTCTGCAGGGATGTGGAGCCATGTTGCTGGTGTACGGGTCACCATGAGAGAGAGGGGTGTCACCAAAGCAACCGGATGCAGCTCCATCGAGGTCGATGGAAAGATGCACAACTTCCATGCCTGGGATCACTCGCATCCAAGGGCCGCCGAGATTTTCGCCTTACTCTGCCTTCTTTCTCAAAGTCCAACTGGCCATGAAATGGGGCATGCCAGCTGTTGAGTTCCTTTTTGTAGTTAGGAAAACCCCCTCATATCCTGTAATACTTTCACATAGTATCTTGGCAGCCAGCATTAA…
wbHLH087	CAAACATGGCCATGGCTGAGAGGGCAGCTCAGCACATCTTTGAGTTGGAGCAGTCCAACGCAGGGCATTATGTGCAGCTGGCAAACATGTATGCGTCTGCAGGGATGTGGAGCCATGTTGCTGGTGTACGGGTCACCATGAGAGAGAGGGGTGTCACCAAAGCAACCGGATGCAGCTCCATCGAGGTCGATGGAAAGATGCACAACTTCCATGCCTGGGATCACTCGCATCCAAGGGCCGCCGAGATTTTCGCCTTACTCTGCCTTCTTTCTCAAAGTCCAACTGGCCATGAAATGGGGCATGCCAGCTGTTGAGTTCCTTTTTGTAGTTAGGAAAACCCCCTCATATCCTGTAATACTTTCACATAGTATCTTGGCAGCCAGCATTAATTTTGTCATG…
wbHLH088	AAACTTGCTGTTGGCTCTTCTCTGAACCCCTCCTCCTTGCCAAGAAAACCTCATCTCCAACACAAGGGTAGCTAGCTAGCTTGTGGCTGTTGGGCAATGGCAGGATTCTCACACCTCCCGCAGCAGATGGAGTATGGCCTCACCAATGCCGGCAGCTTCTTGCTCTGCCATGGCAACCCTGAGGACGCTCCAGCAGCAGCAGCAGCCTCACGGGAGGGCTCATCTGTGGTTCTTGACACCCCTCTTGTGGCCACTGCTTCTGTGGAGAAGAAGAGGAAGCCCAAGGAGGACACTACCAGCCTCAACTCTGCCCACTCCAAGGAAACCAAGGAGAGTACTAGGAAGAGGGGAGGCAAAAAGCAGGGCAAGGAGATGGATGATGATGAGGAGGAACCAAAG…
wbHLH089	CGTCGGGCTGTATTCTCCCACTCTGTATTTTTTTAAGCCTGTTTTACGATTCTGGTAGGTGTTTATTCAGGAGTATTCTGAACCATACTTGTTCCAATGCAGCTAAGAAGAGAGAGGATAGCGGAAAGGATGAGGGCCCTACAGGAATTGGTCCCCAATACGAACAAGACAGATAGGGCAGTTATGCTAGATGAGATCCTGGATTATGTGAAGTTCCTTAGGCTTCAAGTAAAGGTGTTAAGCATGAGCAGATTGGGTGGTGCTGGTGCTGTTGCACAGCTGGTTTCTGACATTCCACTTTCAGTTAAGGTAAACTTGCCAAAAACTGACTATTGACTAAATATAGCATTGTGCGCTATTACCTTCTTCTATTTTTACTGCATTTCAAGTAAGGTAGGC…
wbHLH090	GAGAGAGAGAGAGCAATGGAGTCCGACATGGAGATAAGCTTGGATTTCTCTTGGGAGACGCCTAGCTTCTTCGAGCTCTGCGACGCAGATAGCATGCACCTGCCAGCTGAGGACTCTCTGTCCTGTCTGTACGAGCACGGCGACTCAACTAGCTCGCCGGACGGCGCCAACTCGGGGCTGACGAGGAGGTGGGCTGGCAGGAACATGCTCAACGAGAGGGACCGGCGCAGGAGGCTCAACGAGAAGCTCTACGCCATTCGCGGCGTCGTTCCAAACATCACCAAGATGAACAAGGCGTCCATCATCCAGGACGCCATCGCCTACATCGAGGAGCTGCAGGAGCAGGAGCGCCAGATTCTCGCCGCCCCTGGAACAGATGGCTGCGCCGCCGTGGTCCAG…
wbHLH091	GAGAGAGAGAGAGAGAGAGAGAGCAGATCTAGCAGAGTAGCAGAGCAATGGCGTCGTCCGACATGGACGTGAGCTTGGATTTCTCTTGGGAGGCCCTGGTGCTCGAGCTCGGCGACGCAGATAGCATGCACCTGCCGGCCGAGGACTCTCTGTCCGGCCTGTGCGACGACTTGACGAGCTCGCCGGACGGCGCCACCTCGCGGTCGACGAAGGCAAGCAGCTTGGAGAGGAAGAACATAATCAACGAGAGGCACCGGCGAAGGATGCTCAACGAGAAGCTTTACGCCCTTCGCCGTGTCGTTCCAAACATCACCAAGATGGACAAGGCGTCCATCATCCAGGACGCTATCGCCTACATCGAGGAGCTGCAGGAGCAGGAGCGCCAGATTCTTGCCGCCC…
wbHLH092	CTCCTTGCCAGCATCTTAGCTGTTCTTGTTTACCAAAGAGGGGCATGCAATCTTTTTTCAGAACATGACAGAAGTACAGCTGATTTATGCATTGTGGTGGATCTGAGTCATGTGCAGCTATTGATTACTAGATATATACGCAGATCACTTCCTACCCATGAGGATAGCAGGATCAGATCTCCATGTCGGATGTCGCACAAACTTGACACCTTAAAGGGAGACCTACATTGTGGCACCCATTCTGATGATGCACATGCTCATTGATTGTTGAAACGTGCCATAATCTGAATTTAAGATCTAACTGGGGTTTCAGCACAGTTTTTTTGGGAATGTTGCTGTAATGTTACCATGTTGACCTTCGGATACGTTAGAATGAAGAAACCAACTGATGACAATGAA…
wbHLH093	GCAAGCTCGAGTCGAGCGAGCTCGTAGTCCGGTCCTTTGCAGCAGCAGCAACACACACGTCTCACTGAGAGCAAGCTCTAGATCGTTTGAGTGATCATCCATGGACTTTGACCTGCTGATGAGCTCCAGCCCGGAGGCGCAGCTCGCGCTGATGAACACCATGCTTCAGCTGGAGCAGGCGCTCAACGACCAGTCGATGATGATGGGGGAGACGTCGCCGCCGATATCGCCCGTGCAGACCCCCTCGCAAAGCCTCTCGCCTCCGCCGCACGTGTCGACGACCTGCGCGACCGCCGACGCCAGCTATTTTTACCATCAGGACCTGCAGACCCAGGCCGCCGCGGCGGGGTACGCCGGCACCGGCGGCGTGCACCAGGAGTACGTGGTGTCCCCGGGCGC…
wbHLH094	CTCTCTCTACCATCATACCCCCCCTCCCCAACTTTTATATAAACCGGCAGCAGGGACATCAAGGAGCCAAAAACTTTGTTGGCCCTTCTCTGAACCCCTCCTCCTTGCCAAGAAAACCTCATCTGCAACACAAGGGGTAGCTAGCTAGCTAGTGGCTGTTGGGCAATGGCAGGATTCTCACACCTCCCGCAGCAGATGGAGTATGGCCTCACCAATGCCGGCAGCTTCTTGCTCTGCCATGGCAATCCTGAAGATGCAGCCGCCTCACTGGAGGGCTCGTCTGGTGTTCTTGACACTCCTCTTGTGGCCACCGCTTCTGTGGAGAAGAAGATGAAGCCCAAGGAAGACACCGCCAGCCTCAACTCTGCACACTCCAAGGAAACCAAGGAGAGTACCAGG…
wbHLH095	CAGGGCCTCACTTGTTGGAATGTCTAGAAAAACAAATATTTAGGAACGGAGATTATGTCTCAACCGCCAATGTGCCACAGGTATAAATACATGGCCATAGCGGAGTGGAAATACAGGTTCGCCGCATCTCCACTTGCGAGTTCGAGTAGCGACACGCACTCACGTCCCGCCGGCCATGGACGACGAGCTGCTCTCCCCGTGCTCCTCCTTCTTCCCGGTCTCGCCGCCGTCCGGGCAGTTCGAGCACCACCACCACCAGTTTATCCAGTTCGCCTCCTGCGAGGTTCCCGAGCAATGGCTGCTCGGCGACGTCGCCGTGCCGGCCAAGAGCGAGGACGCGGGGGACCTGTGGCCCGCGGGGTCCCTGCTGTCCACGGACTCCGAGATCTCGGAGCTGCC…
wbHLH096	ATGAGCCAATTCGTGCCAGATTGGGGAAACATGGGCGACATCTCCAGGCCACTCGGGGAAGACGATGACCTCATGGAGCTGCTGTGGTGCAACGGCAATGTCGTCATGCAGAGCCAGGGTCATCGGAAGCTGCCGCCGAGGCCTGAGAAGGTTCCGGCGCCGCCGGTGGTGCAAGAAGACGAGGCCGGCCTGTGGTTCCCGTTCGCCCTCGCTGACTCGCTCGACAAGGACATCTTCCAGGACCTCTTCTGCGAAGAACCACCGGGGGCGGCCGGCGTCGACGGCTCCAGCAGGCAGCAATCGATGAGCCTGGCCGACTGCGGCGACAACGCCGGCGGCTTCCAGTCAGACCTCGTCCAGGCTCGCGCCGGGAAGGCAGCGATGGAGGAGGGCGCGTCG…
wbHLH097	GGAAAATTAAAGGAAAAAAATGCGAGGCGGTGAACAGTCTTCGGCCGCGTGTTTTTCGTGCGTTTTTTGGGTGGGCATGGCAATCAATCAGTGGGTCTCCGTTTCCTGGAGTCAAAGCTCCCCTGCCCAGAGTTCAGACTCTTTCCCCTCTTTGCCATGGACCGAATAAACATGTGGATTCCACGCGGGAAGACACTCCCTGCTGTTGACCGCCTCCCCCTCCCCCCTCCCGCTCCCGCCATTCGGGGAAGGAAGGAGCATGGCGGAGCAGACGACGGAGCGGAGGAAGGAATGGAATGGATCGGGAAGCAAAAGAGGAGGTGCTCGGTCGCTTGCCGGACCGGGACCGGGGATTCTTTCAGCTGCTTGGGGGCGGCGAGCAGAGCAGGGTCTCCTTCT…
wbHLH098	AGCGAACACCCGTCGATCCCCACCACTTCACAGGCTCACGCTCGCCGAGGAGACCAACGCACGGCCCCCGAGCCGGCAGCCGACGGCGAGGGAGCACCGGCTTGGCCCACCCGCCGGCGGCCGGGCATGGCGGGGCAGCCGCCGCAGGGCCCGGAGGACGACTTCCTCGACCAGTTCTTCTCCCTCACCAACTCCCTCTCCGCCGCCGGCCGCCCCTCCGGCGACCAGCCCTTCTCCCTCGCCCTCAGCCTCGACGCCGCCTCGGACGCCTCCGGCAGCAGGGGGGGCATCGGCGACGACGCCGGCAACCCCGCGGAGCGGGACGGCGTGCAGCTCCCCGGCCTCTTCCCGCCGGTGTTCGGCGGTGGCCTCCAGCCGCCGCACCTTCGCCCCAGCCAC…
wbHLH099	ATTTATTCTCGCCTCTCCTCGTTCCCCCATCCCATCCGTCTCTCTCTTCTCTCCTCTCTTCGATTCCAGTCCATGTCCGAGGAACAGTAGTTAGTTCACGGCACAACACCACCGCGGCAATTAGTTAGTTAGTTAGCTAGCAGCTTGACGAGGTGTGATCGAGGCAGAACCTGGGCGAGAAGCTCTAGGTAGCTCTGGCGGGCATGTTTCCGGCGGAGGCGTCGTTCGCCGGCGCCGAGGCGGCCATGCTGCCGCCCTTCTTCGTGGGCTCCATGTGGCAGTCGGCGCCGGGCGGCGGCGTCGCGGCTGCCTTGTCCGAGGAAGACGAGGTAGCCGCCGCTGCGGCTGCCGAGGCGGCGCACGACCGCGCGGTGGTGGCGACGCGGAACCACCGTGAGG…
wbHLH100	ATGTCCATGGCCCCGCTCAGCTTCCGCCCGACAGCCACCGCGCGCCCGCGGTTCCACTGCGTCGATGACGGCGCCGACCGGGACGTCAGCTTCCTGCAGGACGTCCACCCCGACGTCGGCGACGCGCTCCTGGGCTTCGTCTACGACCCGCTCGACCCCGCCGTCAACGCCGGCCTCGACGAGTTCCTCAACATCCCGCCCTACGGCGACGACGACGACGAGGACGGCCAGCAGCGCTGCGCCAAGAAGCCGCGCGCCGGGGGCTTCGAGGAGGACTCGTGGTTCGACTTCACGGCGGCGGACGGAAGCCTCGCCCAGAAGTGGGACAATGCCTGCACGCAGCAGGTGCCGGAGTTCCTCCCCGAGTTCGTGCTGCCACTGCCCCCGCCCCCGCCTCCG…
wbHLH101	ATGCAGCCGACGACCCGGGAAATGCAAGCCATGGCCGCCGCCGGCCAGATCTCCCTCGACGACCTGCGCAGCGGCCACGCGGGGGTCAACAATGGCGGCGCCGGCGGCGTGCACGACGACTTCCTCGACCAGATGTTCGGCAGCCTGCCGCCCTCGGCCTGGCACGACCTTGCCGCCGGGACCAAGCCCGAGGACGGCGCGCAGGCCGACGGGATGCAGCAGCAGTTGTTTGGGGGCCCGTACGACGACTCGATGATGCTGGCGTCGCGGCTCCGGCAGCACCAGATTAGCGGCGGCCCTGGCGGCGGCGCCGCCTCGGCGAAGCAGATGGTGCTGCGGCAGCTCGCCGATCTGAGGCAGGGCCACCACAACAACATGCTCCTCCAGGGCATGGGCCGC…
wbHLH102	GCGAGCGGGCTTAAAAGGCGACCGAGAACCCCCAGTTTGACCGGGAAAGAAAGCAGCGGATCGATCGGAGCAGCCACTACCGTCCCTCCACCACCACCACCACCTCCTCCACCCACCTCCACGAAGCCAGCCAAGCGCGGCCGACGGCGACATGTGGGAAGGGGGCGTGCACGGGAGCCACCAGGACGCCGCGCGCCTGCTGCCCCCCTGGCTCGGAGGAGGCCCGGCCGCGTTCGCCGACCCGGTCGGCACCGCGGTTGGGTCCGGGTTCGGGGTCGGCGGCTACGCCTGCGACGTCGTCGGGCAAGCAGGCGGGGTGTTCGGGTTCGGGTTCGAGGCGGCCGTGGTGGCGGCGCAGCAGCAGCATCACCAGCAGCGCGCGGCGGAGGCGGCGGCGGC…
wbHLH103	CGAAGATGACGCCGGAATTTGGTTTGCAGATGGGAGAGCCGACGGGTCCCGACTCGAAGAAATGCAAAATTGAGGACGAGACGGTGAGGCCCAAGGTGGAGGAGGAGGCGGCCACGGCCACGGCCAGCGATGGGTCGGCCGGCGGGGAGAGAGGGCGCAAGCAGGCCAAGGGCAAGGGCTCCAAGTCCAAGCAGCCGGCGGCGGACGAGCCGCCCAGGGACTACGTCCATGTCCGGGCCAGGAGAGGCCAGGCAACCGACAGCCACAGCCTTGCTGAGAGGGTTAGAAGAGAGAAGATCACCCTCAAGATGAAGATGCTCCAGGACCTGGTGCCAGGATGTAACAAGGTGATTGGTAAAGCGCTCATGCTCGATGAGATCATAAACTATGTTCAATCGC…
wbHLH104	ATGGACGAGCTTCTCTCCCCGTACGCCCCTTTCTTCCCGTCATCGCCGCCATCCCAGTTCTCCACCGCCGAGGGGCACCACCACCATGTCTTCGAGCTCGCCTCCTGCGAGGTCCCCGAGCAATGGCTAGTCGGCGACACCGTCGTGCCGGCCAAGAGCGAGCACGGAGATTATGTGTGGCCTGCGGGGAGCTCCTCGCTGTCCCCGGACTTGCCGGGGGACAGCCTGCAGCCATCGACGACGAAGCGGCGTGGGCGGAAGCCCGGGCCGCGGCCTGATGGGCCCGCCGTCAGCCACGTGGAGGCCGAGAGGCAGCGCCGCGACAAGCTGAATCGCCGGTTCTGCGACCTGCGTGCCGCCGTGCCCAACGTGTCCCGCATGGACAAGGCCTCCCTCCTC…
wbHLH105	CTGCCATCTCCACTTGCGAGTTCTTGGAGCGACACGCACGCACCTCCCGCCGGCTATGGACGACGAGCTGCTCTCCCCGTGCTCCTCCTTCTTCCCGGTCTCGCCGCCGTCCGGCCAGTACGAGCACCCCCACCACCAGTTTATCGAGTTCGCCTCCTGCGAGGTCCCCGAGCAATGGCTGCTCCGCGACGTCGTCGTGCCGGCCAAGAGCGAGGACGCGGGGGACCTGTGGCCCGCGGGGTCCCTGCTGTCCACGGACTCCGAGCTCTCGGAGCTGCCGGCGGCGAGCCTCCCTGCCTCCACGGAGTCGACGCCGCGGCCGGCGCCCAAGCGGCGTGGCAGGAAGCCCGGGCCACGCCCCGAGGGCCCCACTGTCAGCCACGTGGAGGCCGAGCGGCA…
wbHLH106	GCGGCGGCCGTGCCCACAAGAGGAAGGGGAGGGGCAAAGACGACTCCGATAGCCGCAGCGAGGATGTGGAGTGTGAGGCGACCGAGGAGACCAAATCGTCGAGGCGACACGGGTCGAAGCGGAGGAGCAGAGCAGCTGAAGTTCATAACCAGTCAGAGAGGAGACGAAGGGACCGGATCAACGAAAAGATGCGGTCACTTCAAGAACTCATACCCCACTGCAACAAGGGCTGACAAAGCATCAATATTAGATGAGGCGATCGAGTACTTAAAGTCCCTCCAAATGCAAGTTCAGATCATGTGGATGACCACCGGGATGGCGCCAATGATGTTTCCTGGTGCTCACCAGTTCATGCCGCCGATGGCCGTGGGCATGAATTCGGCATGCATGCCTGCGGCA…
wbHLH107	NNNGGCCGTGCTCGCCGCGTGTTCGAGGGAACGCGTGACTGCGACAGGGACGTTGTCTCCTGGACCTCTCTCATCTCCGGGCTCGTGCAAAGTGGCAGCCCCTTGCAAGCGTTACGGCTGTTTGCAGCGATGATGTGCTGTCATGTCCGTCCTGATTTTGTGCTGCTTGTCACGGTCCTCAAGGCGTACATGGAGCTCGATGACTTGCCAGGTGCCAAATCAGCTCATTCCTTGGTAGTCAAGGGTGGCTTCGATTATGAACAAGATGTTGTGACCACGTTGACGGCCATGTATGCCAAGTTTGGCTGCATCGTGGCTGCGAGGGCACTCTTCGACAGGATCCCGCCCCCGCGGGTAAATGTGATCCTGTGGAATGCCATGATATCGGGTTACTCCAAG…
wbHLH108	CGCCGCGTGTTCGAGGGAACGCGTGACTGCGACAGGGACGTTGTCTCCTGGACCTCTCTCATCTCCGGGCTCGTGCAAAGTGGCAGCCCCTTGCAAGCGTTACGGCTGTTTGCAGCGATGATGTGCTGTCATGTCCGTCCTGATTTTGTGCTGCTTGTCACGGTCCTCAAGGCGTACATGGAGCTCGATGACTTGCCAGGTGCCAAATCAGCTCATTCCTTGGTAGTCAAGGGTGGCTTCGATTATGAACAAGATGTTGTGACCACGTTGACGGCCATGTATGCCAAGTTTGGCTGCATCGTGGCTGCGAGGGCACTCTTCGACAGGATCCCGCCCCCGCGGGTAAATGTGATCCTGTGGAATGCCATGATATCGGGTTACTCCAAGAACGGGCTTGCC…
wbHLH109	AAACTAGTAGGGCCTCTGGTGGTGGTGGTCAAGAAGAACTAGTAGTAGTACTAGCAGTGTAGTCCTACAAATGCCACAAGCCTTTGCCTCCACACTCCCTCTAGCTATGTAAGCATGGTCTATGCGTCTCCCTCTTTTCCTAGCTCATCTTCTTCCTACGCCTCTCGCCGGAACCCCTAGCGCCACAATCTGCAGCGGCCGCCCCTCCTTTTCTTGCCGTTTCTGTCCATAGCCTCGCTGCCTTAAGAGCTTTTGCCCATCGCATTGCCCACACGGCCCTACCCGACCAGAGCACTTCGTCTTCCCTCTCGGCTGCCTCTCGGGTTCTTTCGGCCAGCGGAGGAATCCATTTGCTACGCTTGTTGTGCGAGCAGGCAGCTAGCTAGGAGCCATGGACAT…
wbHLH110	CGCATCTCCACTTGCGAGTTCTTGGAGCGACACGCACGCACGTCGCGCCGGCTATGGACGACGAGCTGCTCTCCCCGTGCTCCTCCTTCTTCCCGGTCTCGCCGCCGTCCGGGCAGTTCGAGCACCACCACCACCAGTTCATCGAGTTCACCTCCTGCGAGGTCCCCGAGCAATGGCTGCTCGGCGACGTCGTCGTCCCGGCCAAGAGCGAGGACGCGGGGGACCTGTGGCCCGCGGGGTCCCTGCTGTCCCCGGACTCCGAGCTCTCGGAGCTGCCGGCGGTGAGCCTCCCTGCCTCCACGGAGTCGACGCCGCGGCCGGCGGCCAAGCGGCGTGGGAGGAAGCCCGGGCCACGCCCCGAGGGCCCCACTGTCAGCCACGTGGAGGCCGAGCGGCAGC…
wbHLH111	CTGAAACCTGATGTGGATTTCGCCCTATCCACCGATCTTAACGGGATAATCCTAGTTTTATGCTGCTTCTAAAGCTTCTGAGTCTTTCGTGCCCTCTGCGGTGAAGTGAATCGCCGGTCGATGCTTGTGATGATTTGAGCCATGAGCCAATTCGTGCCAGATTGGGGAAACATGGGGGACATCTCCAGGCCACTCGGCGAGGACGATGACCTCATGGAGCTGCTGTGGTGCAACGGCAATGTCGTCATGCAGAGCCAGGGTCATCGGAAGCTGCCGCCGAGGCCTGAGAAGGTTCCGGCGCCGCCGGTGGTGCAAGAAGACGAGGCCGGCCTGTGGTTCCCGTTCGCGCTCGCCGACTCGCTCGACAAGGACATCTTCACGGACCTCTTCTGCGAGGAA…
wbHLH112	AAAGTTTGTGAAGGTTGGAAGTCACGTGAAGACTCACCCTAATTGGTTGAGCTCGGGCTTTGTTGGACGAGGCTTAGGGAGAAGAAGGCGAGACCTCTCAAACGGAGTTTGCGTCCCTCCAAGGACATGAACTTCAGGTGACATCTTCGTCTCCATGCCCACTTTGGTTATCCTTTTCCTAGCTCCTATTATTGTTTAGAGTAATCTAGCTTGCTGGATTGCTTATCGTACATGGTGTTTCACTTAGTTGTATTTCTAGAGAACTCATAATTCTACAATCCCTAAAATCCACTAAGAAAAGATAAAAATTTGTAGTCGCTTCACCCCCTCCCCCCTCCAATTTACATCTTTGATCCTTCGTCATCCTAGTGTGTCCATTGTGGCAAAGGCCGAAGAATC…
wbHLH113	GGCCGGGGGAGGGAGACAGGGACGCGCCAGCTTCACGCACAAGCCCTACGCCGCCTCGCCTCGTTGCTTGTCTTCCAAGATCCGTAGTTAGCTGCACTGCGCCAAGAAGAATCAACCAAAGCTTCGCCCCGACTTAATCGCCATCCCTTCTTGTTTGGTGTTGTTGAACCTCGATCGATCTTGGCGCGGTGGTGGCTAATGGCGCACTGCGGCGGCGGTCAGGCGGCGTCCGTGGAGAGCCATTTCCAGGGCCTGCTCGACGACGACGACAAGTACCGCGCATTGTGCGGCGCCTTCGGGTACCTGCAGCAGCAGGAGTGGCCGGACCTCAGCGGCGCGTGCTACTCGGCGTTCGGCGCGCCGCCGCCGCCGGGTGCAGCGACGCAAGCGACCAGCAAC…
wbHLH114	GGCCGGGGGAGGGAGACAGGGACGCGCCAGCTTCACGCACAAGCCCTACGCCGCCTCGCCTCGTTGCTTGTCTTCCAAGATCCGTAGTTAGCTGCACTGCGCCAAGAAGAATCAACCAAAGCTTCGCCCCGACTTAATCGCCATCCCTTCTTGTTTGGTGTTGTTGAACCTCGATCGATCTTGGCGCGGTGGTGGCTAATGGCGCACTGCGGCGGCGGTCAGGCGGCGTCCGTGGAGAGCCATTTCCAGGGCCTGCTCGACGACGACGACAAGTACCGCGCATTGTGCGGCGCCTTCGGGTACCTGCAGCAGCAGGAGTGGCCGGACCTCAGCGGCGCGTGCTACTCGGCGTTCGGCGCGCCGCCGCCGCCGGGTGCAGCGACGCAAGCGACCAGCAAC…
wbHLH115	CCGGATAGGACCTCAGGAAAATACCAAATCACAAACGCACCCCTCTCTGCGGGAACAAGAGCGCGTCCAGGGTGCGATCTGCAAGAAACCGCAGGCAGACCTCACCATCCCCTCCCCTCCCCAGCAGCCAGCCTCCCCCGCGAACGAACCCTAGCCAGGCACGGCGGCGGATCCCTCGGGCGGCCCGGAGCCACGGCCGCCGCGATGATGGACGGCGGCGTCGGCGTCGGCGACCCGGTCGAGGATTTCCTCATCGGGGGCGCCGGCGACGGCGGGGAGGGCCTCGCCGCCTTCTGCGACGGAGGACTTGGGATTGAGGATGTCAGCGGAGGTGACTCTGGTCTTGGGCACTCTAATTTGGGGAAAAGGGCCAGAGATGAACCATCTTCATCTGGTCCA…
wbHLH116	CCGGATAGGACCTCAGGAAAATACCAAATCACAAACGCACCCCTCTCTGCGGGAACAAGAGCGCGTCCAGGGTGCGATCTGCAAGAAACCGCAGGCAGACCTCACCATCCCCTCCCCTCCCCAGCAGCCAGCCTCCCCCGCGAACGAACCCTAGCCAGGCACGGCGGCGGATCCCTCGGGCGGCCCGGAGCCACGGCCGCCGCGATGATGGACGGCGGCGTCGGCGTCGGCGACCCGGTCGAGGATTTCCTCATCGGGGGCGCCGGCGACGGCGGGGAGGGCCTCGCCGCCTTCTGCGACGGAGGACTTGGGATTGAGGATGTCAGCGGAGGTGACTCTGGTCTTGGGCACTCTAATTTGGGGAAAAGGGCCAGAGATGAACCATCTTCATCTGGTCCA…
wbHLH117	CGCGGCACCTTTGCCCCGCGCTACAACTAATCAACATGCCCCAGTCCCTCTCATTCTCACACCCCACCAAATCTTTCCTCCGCCCCCGCTCCTCCCAATCCCGCCGCCGCCGATGCCTCCTCCGCCCCCAAACGACGGCCATACGGAGACCCATGGATAAATATTTCTTCGAGCTATTNNNNNNNNTTCCACCCGCGTCCTCCTCTGCCTCTCCGCACCTCTCACCGCTTCGCGCCCCCTCCTCCTCCTCCCTCCTCCCCCCACTCGCGGTCGCCTCTCCCGATAGATCTGGTGCCAGGGTTCCGGCGCCGGCGAACGGGGGAGCGGAGACATTCCGGGAGGGAGGGGTCGACGTGTGCCTGGTGGGCGGAGGGGAGGATGGGGAATCTGCGTGCCGAC…
wbHLH118	AATGGGAAGGAGGCGATATCCATCCTCTGTGCTTGCACGGCTCGCCACTGGGAAGGAGGCGACCACGCGCCTCCGCCCCCACCATGGATCCGCAGGAGGATGGCTTCTTCTACTCACACCATGGCGCGTGCCATGCCGATTCCAGTCAAGGGACGGAATGTAAAGCCCAGAGTTCGGTTACCGCTCGCAAGGTTCACAAGGCTGACCGTGAGAGAATGCGACGAGACAAATTGAATGAGCAGTTCCTGGAATTGGGAACCACACTTGGTATGATGCAGCAGCTTGTCTCGTGCACAAAACTTCATTATTGCTACTCGTAGGACATTTAGGCATTTTTTCTTCGCTCTGGCTGCTTCTGTTTATTCTGATGGAACATATATAGTGTGAAGTTGCAGTTCA…
wbHLH119	CACTACCCATGATTTTGTATTAGTCTCTGCTTATTAACTGGTGAGGTTAAGGTAGTTGAAGCACAAGCTACGAAGATTAATATTTATAGTATGATACCAATAAAGACACACTGGAGTTTGTTGGGTCTTGAGGAAGCAAAGAGACTTCATGTCTCGTCCAGTGTGCTAATACTGCTTCTCCTCATCGAAAGAAGAGACAACCAGATGCCTAGCTTAAACTCCACGTCTTTGCTTTCTTCCGAACAACCAACACGACCAAGGCGAGCTGCAGCCTTCTCTATCTAACAAACAGATTGTCTGTTTCATTCAAATCTTGACTGAAGGCACCAGAGGACAAAATGATTGCTGAGGGAGGTTATTTTGATGGTTCCAGAGATGCTATCCTCATGGCAGGATCAC…
wbHLH120	TTTGTTCCCGCCGACCGCGGCGACAGCGAGGAGGCGCTGGGGTCGTCGGAGTCGGAGCCGGCGGGGAGGCCGCGCGGCAAGAGGGCCCGCGCCGCCGAGGTGCACAACCTCTCCGAGAAGAGGCGGCGGTGCAAGATCAACGAGAAGATGAAGGCGCTGCAGAGCCTCGTGCCCAACTCCAGCAAGACGGACAAGGCCTCCATGCTCGACGACGCCATCGAGTACCTCAAGCACCTCCAGCTCCAAGTGCAGATGCTGTCCATGAGGAATGGCATGTATCGTCCCTCAGTGAACTTACCAGGAGCAGCTGGCCATCTGCCAACATCGCAAATGTGCGCCGCACTTAACCAGAACAGCGTCGACGCATCATCAAACCCACCAGCTGCCATGCTGCCTATG…
wbHLH121	CTTGGTTACAGCGCGGCACCTTTGCCCCGCGCTACAACTAATCAACATGCCCCAGTCCCTCTCATTCTCACACCCCACCAAATCTTTCCTCCGCCCCCGCTCCTCCCAATCCCGCCGCCGCCGATGCCTCCTCCGCCCCCAAACGACGGCCATACGGAGACCCATGGATAAATATTTCTTCGAGCTATTNNNNNNNNTTCCACCCGCGTCCTCCTCTGCCTCTCCGCACCTCTCACCGCTTCGCGCCCCCTCCTCCTCCTCCCTCCTCCCCCCACTCGCGGTCGCCTCTCCCGATAGATCTGGTGCCAGGGTTCCGGCGCCGGCGAACGGGGGAGCGGAGACATTCCGGGAGGGAGGGGTCGACGTGTGCCTGGTGGGCGGAGGGGAGGATGGGGAATC…
wbHLH122	CGACAACAAGACTTTAGTGAAGGGTCAATGCCTTAGCCTAGGCCCACATGCCCCATTTGCACACACTATACATATTCAATGGCTTGTTGCACCGTCTAATGCACGTTAAGTAATGGTTCGTTACTTGCTCAAAACCCTAGCCAAGGTTAGGTTAGCTAAAACTAAATGCAACTTGCCTTGGTCGACGGCAGGCCCACGTGGCATGCACGCCCACTTGGCGTGGTGGCCCCGCCGCTGTCTTCGGACCAGGTTCAGCTGACGGATCCACCGTGCGTCACGCATTATATTTTGCTAAAAATAGTAACCTAGAGATGCATCCTGCGTCGTCGCGTGCACCCCACACGGACGTGCCCTTTCCTTTAGTGGCCGATGACTTCATTAATCACACACTCCATTCTT…
wbHLH123	CTGCCCCTGCCGCTGTTCACTGACCGGTCCCGGGAGGACCTGCAGGGGGCTAACCAGGCGCTGTTCGACGGGTTCGGGGCCGCCGGAATGCATGGCGCCGGCGCCGCTCAGCCGCCGTTCGGTCAGGTGAGCCAAGAACCGCCGCGCGTCCAGCTTTGGCTTTGTTCCGAGTTTCATCAGCGCCAGCGGGCGAGGAGAGGGCAGGCCACCGACCCCCACAGCATCGCCGAGCGTCTGCGGAGGGAGAGGATAGCGGAGAGGATGAAGGCGTTGCAGGAGCTGGTCCCGAGCGCCAACAAGACCGACAAGGCATCGATGCTCGACGAGATCATTGATTATGTCAAGTTCCTCCAGCTTCAAGTCAAGGTTCTCAGCATGAGCCGATTAGGCGGAGCTGCG…
wbHLH124	CGAGCAGAAAACGCCTTCTCTCCACATCCAAATTCCATACACCTTACTTTGTGTTTAAGTTTTGTGCCATGGCGAAAGACAACGACAACAACGCTCCACCGGCGACCAGCTCCGACTCCATGAGCTCCGGCAAGGACAACAAGGGATCGAAGGCCAGCAGCCGTCTGGTCCTCGGCGGCGCTATTGACAAGGGGAAGGGCGTCCCCAAGGTTGAAGAAGAAGAAGAGGGTTGTAGATCTAAGGGTAAGATCATGACAGCGCCGGTCGTAGCTGCTCGCAGATCAGNNNNNNNNNNNNNNNNNACAGAGAACTGCACATTATCACGGAGCGCGAAAGGCGGAGGCGGATGAGCGAGATGTTCACCAAGCTGCATGGCCTCCTCCCCACCCTCCCCGACAA…
wbHLH125	TGTTCATACATTTTTTTAGGGAACTATCGTCTAGTACATTTCGGTGCTTTTTTTTTGGACCGCAATAACCAACGAACGTTCCCCGCGGAGCATGGCATTTGTGAACCTTTTTTATGGCAGGTTCTTCAAACGCACATGACAATTTCTTTAAGAACACACGGCAAATTCTGGCAGATAGAGGATTTGTTGAATTGCATCCAGTCCCAAATCCAGAAACAGGAAAAAAAAATCTTCACAAGAATATTCTTGCGTTACAGTACTTTTGGCAGAACAAGTGGCTGGGATCAAATCCCGCCCAAACGGTTTTTCTCATGTCGATGCAGCGAGTTCATGGACTCGAGAGTCCACCCGTTGTATCGGTGGTACCACGCCTTGGGGGTGCTCAAGGAAGAATCCGTT…
wbHLH126	GGGAGACAGGGACACGCAAGCTTCAGGCACAAGCCCTACGCCGCCTCGCCTCGCCTCGCCTCACCTCGTTGCTTGTCTTCGAAGATCCGTAGTTAGTTGCACTGCACCAAGAAGAATCAACCAAAGCTTCGCCCCGACTTAATCGATCGATCTTGGCGCGGCGCTGATTAATGGCGCACTGCGGCGGCGGTCCGGGTCCGGCGGCGCCGCGGGAGGCGTCATCCGTGGAGAGCCATTTCCAGGGCCTGCTCGACGACGACGACAAGTACCGCGCATTGTGCGGCGCGTTCGGGTACCTGCAGCAGCAGGAGTGGCCGGACCTCAGCGGCGCGTGCTACGCGGCCTTCGGCGCGCCACCGCCGCCGGGCACCAGCAACGGCGCCGGCAACTCCTTCTCCT…
wbHLH127	GGCGTCGGCGGGCGAGGAGCTGCAAGTCGAGGGAGGAGACCGAGTGCCAGCGCATGACCCACATCGCCGTGGAGCGCAACCGCCGGCGACAGATGAACGAGTACCTCGTCGTGCTCCGCTCCCTCATGCCGGAGTCCTACGTCCAGAGGGGTGACCAGGCATCGATCGTCGGAGGGGCGATAGATTTCGTCAAGGAGCTGGAGCAGCAGCTGCAGTCCCTGGAGGCGCAGAAGCGGGCGCTGGCTCACCAGCAGCAGCACAAGGCAGGACGCGACGCGGCGCCGCTGCCGACGGCCATGCCGGCGCGCGCCAGCACCAGCGGCGGCATTGGCAACGCGTGCGTGGAGTCGACGAGCAACTGCAGCAGCAGCGTGACCGAGGCGGACGGCGCTCCCGACG…
wbHLH128	CTAGCTCCCACTTGCACCACCCCGCATAGGATAGGCCACGCCAATATTCCACGCCCAAACACACGCGCAGACCGGCGAGCGATAGCTGATAGCCCCGGCCGTCGACGACCCAAGCGCGCCACCCCGTCGACCGATCTACCAGTACGTGTCCGGTCGCCCCTCGCCGCATGCAGCTGTGCCGGAAGGGGGCTTATTTTTGCTAACTGCACGACATGAGGAGGTTCTTGCCGGCGGGAGTAGGGGAGCCCTCATCCTCCTCCTCGTCGGGTCCGCACGGGAAGCACGAGGGCAGCGAGGCCGCCGCTGCTGGCGGCGGTCTGCGCTACGGAGGGGGAGACATCTCGCTGGGGCGCGGCAACGACCTCCTCCACGGCCAGTTCCGCGGAGGCGAGGGGGAGA…
wbHLH129	CGCGGGGCCGTCCGTGCTCTCGTTCGGCCGCGCCGCGCGGGGCCACGCGGCCCAGGTGGTCGCGCAGGAGGAGGCTGACTGCGACGCGTGGATGGACGCAATGGACGAGGATCAGCACGCAGGGCCGGCTTCGACCATAGGGTTCGACCCCACCACGGGCTGCTTCAGCCTGATGCAGAACTCCGGCGGCGCAGGGCGGCCGTTCGGGCTCCTGTTCCCGAGCACGTCCAACGGCTCGCCCGATGCTGCGGCGCCGGCGCGCGGTTCCTCGAAGCGATCGTACGCGGCGCGCGTGCAGGACGCGGAGCCGCGGGCCGCCAAGAAACCGTGCGGCGGGAGCAGGAAGACGAGCAAGGCGAAGCCGGCTGCGCCCACCCACAACTCTCCCAAGGGGGACCC…
wbHLH130	GGTGCCGGCGATGGCGCGGCCAGCTCCGCGGCAGGTTTGGGGCAGCACGTGCTGCCGGGCGGCATCGGGACCTTCAGCATCAGGCAATTGCCTGACGCTCAGCCGAGGGAGGAGGCTGGCACCGGCAGGGAACCGTCTGTTTCGGTCTCTCACGGCTCGAGAATGGAGATTGCGCATGAAGCACGGTCTGGAATTATGGTTCACAGTGCTCCACCAACACCCACGATGTGGCAAGATTCTAGCACCGACAATAAGAGATCTAGAGACACTGACTGCTGTGAATGTTCAGGGTCGAGAGCAGAGGGGAGAAGCAGCGGCAGCAGCGCCGATCAGGATCCCAGCAGCCCGAGATCAAAGCATTCCGCTACCGAGCAGCGACGGAGGACCAAGATAAATGAC…
wbHLH131	GTTCTTTCCCGGTAAAACTGAACAGTCCTGCAAGGCAGCATGGGGCACATGGCCAGTGGTGGGTGGTCATTTAAGTAGGGCCCAACGAGCTGCCTCTCCACCTGTGGGGCCCACGCGCCGATGACAGTGGGGCCCGGGAGGCCTGGCTCATCAGTGATTAGACGGAGAGAGACACGCGGGCCCGGCTACCCCGTTAGCGTTCCTACTTTTGCTCTCCGCCAGTAGCTAGTGCTATAATTACTTGCCGGGGTCGAATTATCTCCGCGCATCTACATCGTTCCCCAATCCGTTCTCCTCCCTATAAAGACACCCTCTCCCTTTCTGTCTCCCTCACACACTCCTCCAGCGATTGCACAACTAGAAGTTATCCAGCGAGTATCCTGAGCAGCTCGACGTCAG…
wbHLH132	CTTTTCTTAAGAGAGAGATCTCCTTTTCCTATTCTGCATTTGTCTTGGCCTACGTCATCGACCCTGTCTTGTATGCATGCATCTTAATTTTTGCTCTCCCCGTCTTCTCTTCTGGCTAACCGGCCGGCCGGATCCGTCTCTATAAAAGCCCCCAGTCGTCTCCCATCCTTCTTCCCCATCGCACCTCGCAGCTAGCCGCCCACTCTACTCCCGATCACACAGGTTCTCAATCGACCTTCGCTCGCCCAGCATTATTCTGTGAAGACGATGTCTGGCAGGAGGTCGCGCGGCTCCGTGTCGGAGGAGGAGATCAACGAGCTCATCTCCAGGCTCCAGACCCTGCTCCCCACGACGCGCCGCCGCGGCAGCAGCAGCAGCCAGGCGTCGACGACGAAAATG…
wbHLH133	CGCCGCCTCCCGCGCCCGGTCCCCCGTCCTCCCCTCCGCCGCGGTGAGTGCTCCGAATTCCGGTTCCAACGGACCCTTACCTTTCGGCACAGAGTGTACGGCCCTGGCGCGCGCGTTGTGCTTCCTTCCTGTGCGGTTTTAGGGGATTCTTGTGGTGTTAGGGGATTCTCGTGATCCCGGTCGCTTATCCCGCCGCGGCGCGGCGACCGGCGTTTCTGGGCGGAGTTCTGGTTGCGCAGCAGGGGAAGGGGGCGCAGGTAATGTCAGAGACGGACGATCCTGCGGCTGCGGGTTGGAATCGATGCGCGTGCGACGTGTCGAATCTAATTTCTTTTCTTTTTTACCTCTTGTTCCTGATTGTTCTGAACTTGGTTGTCAGTTTGTTCCGCTCCATGAACT…
wbHLH134	CGCCGCCTCCCGCGCCCGGTCCCCCGTCCTCCCCTCCGCCGCGGTGAGTGCTCCGAATTCCGGTTCCAACGGACCCTTACCTTTCGGCACAGAGTGTACGGCCCTGGCGCGCGCGTTGTGCTTCCTTCCTGTGCGGTTTTAGGGGATTCTTGTGGTGTTAGGGGATTCTCGTGATCCCGGTCGCTTATCCCGCCGCGGCGCGGCGACCGGCGTTTCTGGGCGGAGTTCTGGTTGCGCAGCAGGGGAAGGGGGCGCAGGTAATGTCAGAGACGGACGATCCTGCGGCTGCGGGTTGGAATCGATGCGCGTGCGACGTGTCGAATCTAATTTCTTTTCTTTTTTACCTCTTGTTCCTGATTGTTCTGAACTTGGTTGTCAGTTTGTTCCGCTCCATGAACT…
wbHLH135	CGCCGCCTCCCGCGCCCGGTCCCCCGTCCTCCCCTCCGCCGCGGTGAGTGCTCCGAATTCCGGTTCCAACGGACCCTTACCTTTCGGCACAGAGTGTACGGCCCTGGCGCGCGCGTTGTGCTTCCTTCCTGTGCGGTTTTAGGGGATTCTTGTGGTGTTAGGGGATTCTCGTGATCCCGGTCGCTTATCCCGCCGCGGCGCGGCGACCGGCGTTTCTGGGCGGAGTTCTGGTTGCGCAGCAGGGGAAGGGGGCGCAGGTAATGTCAGAGACGGACGATCCTGCGGCTGCGGGTTGGAATCGATGCGCGTGCGACGTGTCGAATCTAATTTCTTTTCTTTTTTACCTCTTGTTCCTGATTGTTCTGAACTTGGTTGTCAGTTTGTTCCGCTCCATGAACT…
wbHLH136	NNNNNNNNNNNNNNNAAAACGATATTGAGACGTCTAGGGAGATGAATGTGGACGAAGGTTGCAAGGATGCATTATTGACCGGTGATAGGCAGCAAGGAGACACCGAGAGTTCACATGGTGTTGATGCCTCTAGCAAGGAGTTAAGCAAGCCGGAGTGCAGTGGTGGCGCTGGTCAGGATGAAGGGCCTAGTGTCTCTTGTCCCAAGAAGAGGAAAAGACCAAGCCAGCATGTACAAGAAGGGAGCCAGCAATTGGCAACTCTGGCTGCAAAGCAGGAGAAAGATGACGACGACAAAGATGAACCAAAGAGGCCTGTTGGGACATCCAGAAAGTCNGCAAACTGAGGATAAATCTGATGCGCCAAAGGAAGATTACATTCATATAAGAGCTCGAAGTGGC…
wbHLH137	CGATATTGAGACGTCTAGGGAGATGAATGTGGACGAAGGTTGCAAGGATGCATTATTGACCGGTGATAGGCAGCAAGGAGACACCGAGAGTTCACATGGTGTTGATGCCTCTAGCAAGGAGTTAAGCAAGCCGGAGTGCAGTGGTGGCGCTGGTCAGGATGAAGGGCCTAGTGTCTCTTGTCCCAAGAAGAGGAAAAGACCAAGCCAGCATGTACAAGAAGGGAGCCAGCAATTGGCAACTCTGGCTGCAAAGCAGGAGAAAGATGACGACGACAAAGATGAACCAAAGAGGCCTGTTGGGACATCCAGAAAGTCNGCAAACTGAGGATAAATCTGATGCGCCAAAGGAAGATTACATTCATATAAGAGCTCGAAGTGGCCAGGCTACAAACAGCCATA…
wbHLH138	TTCCTTCTCCACTCTACCCTCTGCCAACAAGCAACAGGTGGTACTCCTCCTCTCCCCCGAGGAAACCACCAAGCTTTCCATCACACACCCATCGGGGAGATTCAGGCACAGGGCCTAGTCCAACAATGGCAGACTTCTCCTCAACCCACCACCACTCTCTCCTCAAGATGCCCGCAGTCTTCACCACCAATGACGCCTCCACCCCGAACATCTCGAGCTTCTTGCTTTACAACCAAACCAGCCATGGCCAGCCTCCAGCACCAGCAAATGCATGTGCGGCCATGGTGGAGGATGCCTCGCGGGAGAGCTCCTCTGCAGTTCTCGACAATGCCTCTCTACAGGCCAGTGCATCTGTGGACAGGAAGAGGAAAGCCACAGATGACAGCACCACACTTAGCT…
wbHLH139	CCGTCGTCTCCTGCGCCCGGTCCGCCGTCCGTCCGCCGCGGGTTTGTTCTAGAGGGTGTATCTGAAGTTCTCTCAGCATCCGAGTGCGCAGCTTTGTACAAAAGGAACCATTCAGGCCATCTCAGACTGTCTTCATGGATGAATGATAGGATCACCAGTTGCTGGCATTTTAAGTATCTACAAGTCACTCTTTTCATAATATTTCTGAGCAGAGGTTGGGGAGGCAAGTTATAAGGGTGTAAAGATGGACTACTCTAATGGTTCTTTCTTTCCTTCATGGTCTGGCAATTCCGCTTCCGAGAGGTATAGCTTTGTTGATGGTTCAGTGGAATCATATGCAGAAGAAGGAAGTATGCCACCTACAGGCTATTTCAGAGCTAGATCAAATCAGAATTTAAC…
wbHLH140	CCGTCGTCTCCTGCGCCCGGTCCGCCGTCCGTCCGCCGCGGGTTTGTTCTAGAGGGTGTATCTGAAGTTCTCTCAGCATCCGAGTGCGCAGCTTTGTACAAAAGGAACCATTCAGGCCATCTCAGACTGTCTTCATGGATGAATGATAGGATCACCAGTTGCTGGCATTTTAAGTATCTACAAGTCACTCTTTTCATAATATTTCTGAGCAGAGGTTGGGGAGGCAAGTTATAAGGGTGTAAAGATGGACTACTCTAATGGTTCTTTCTTTCCTTCATGGTCTGGCAATTCCGCTTCCGAGAGGTATAGCTTTGTTGATGGTTCAGTGGAATCATATGCAGAAGAAGGAAGTATGCCACCTACAGGCTATTTCAGAGCTAGATCAAATCAGAATTTAAC…
wbHLH141	ATGCATAACTCGTCGAGGCAGCTGTTTTATCTGGATCCTAGGGCTTCCGGTCAATTGTTTTTGCAAAGGCTTCTGATGAATCATTGGTCAAAATCTATGTGTTGAGGTTGTTTCAGTTCGTGGAATAGATCGGTTACTGTGGGTAGGAGGACTATTTTGGTATCTGACATGTTATTATGTTGCTGCGAGCCTGCGAGGCATGGCTGTGGAGAATAGATAGATTTATTCACCCAGGCCGAGTGGGGAATCTTCGTTCGATGCAAGGAGTATGATAGGATGGGTTTACCTGCCATAACGATTCAGTATACCTGACTCTTGATGCACAGATATGTTAATGCCGTTCCCTTGGAAATGGACGAACCTGGATTGTTTTTGTATTGTGATCGACTTCCAATTCTG…
wbHLH142	AAGGGGAAGAAGAAGGGAATGCCAGCCAAGAACCTCATGGCGGAGCGCCGTCGTCGGAAGAAGCTCAATGACCGGCTCTACATGCTCAGGTCCGTCGTGCCGAAGATCAGCAAGATGGACAGGGCTTCTATTCTCGGCGACGCGATCGAGTACCTCAAGGAGCTCCTGCACAAGATCAGTGATCTTCAGAATGAGCTTGAGTCGCCTCCTTCCATGCCCTCGCTGCCTCCGACGCCCACAAGCTTCCACCCTCTGACTCCGACGTTGCCCGCGCTGCCATCCCGCGTGAAGGAGGAGCTTTGCCCGAGTGCGCTGCCAAGCCCTACCGGCCAGCAGCCAACCGTTGAGGTTAGGCTCCGGGAAGGCCGGGCCGTCAACATCCACATGCTGTGCCCTCGC…
wbHLH143	TCTTTCCTTGTCTCAGCCTCCTCTCAGCTTTTATATAAGTCGGTATGAGCATTCACCAGGGAACAAGCCAACTTTCCTTCTCCACTCTACCCTCTGCCAACAAGCAACAACAGGTGGTACTCCTCTCCCCCGAAGAAACCACCAAGCTTTCCATCACACACCCATCGGGGAGATTCAGGCACAGGGCCTAGTCCAACAATGGCAGACTTCTCCTCAGTCCACCACCACTCTCTCCTCAAGATGCCTGCGGCCTTCACCACCAATGACACCTCCACCCCGAACATCTCGAGCTTCTTGCTTTACAACCAAACCAGCCATGGCCAATCTCCAGCGCCAGCAAATGCATGTGCGACCATGGTGGAGGATGCCTCGCGGGAGAGCTCCTCTGCAGTTCTCGAC…
wbHLH144	CGCGGGGGCGGGGGGTCCGGCAGCAAGCGCACCCGCGCCGCCGAGGTGCACAACCTCTCCGAGAAGCGGCGGAGGAGCAGGATCAACGAGAAGATGAAGGCGCTGCAGAGCCTGATACCCAATTCCAACAAGACTGACAAGGCGTCGATGCTTGACGAGGCCATTGAGTATCTGAAGCAACTGCAGCTCCAAGTACAGATGCTGTCTATGAGAAACGGCGTTTACTTGAACCCATCGTATCTATCTGGAGCACTTGAGCCTGTGCAAGCATCACAAATGTTTGCAGCACTTGGTGTTAGTGGGAGAAATGTAGCGGCACCAAGCTCCGGGGCAGTAGCACCACCTGTAAACCAAAGTTCAGGAGCTCGTCATTCGTTCGATCTGATGAATTCTCCTCAA…
wbHLH145	ATGGAGACGAATGAGAAGAACGCTAATGATTTGGAGGAGAAGAACCAGCCCAGCGGGCACAGCCAGCAGCCGAGCTTCCACGGGCCGGGGTTCTCGCTCTCGCCGGAACCTCAGATGGATTCTTCCAGCAGTGCGCTGGCCGCCATGGGGAACCCGTTCCCTCCTGGCTTATGGAACCCACCTGGCCAGAACTTCGGGTTGGGGGAGACCAACACGAACGCTATGCTTAATGGACACCAGTTCTCCTCGTTCTTGGGGATGCTGTCAGCAGCGACGCCCGCATATCCCGGCGCCCCGTCGGGGTTCATGGATTGTGGAACAGGGTTTCCTGGCTTAAGTGCAAACAGTCTTGGAGCCATGATGGATCACCCTTTTTCCAGGAACCCTCCTATGGGTAGT…
wbHLH146	GTCTAAACAAATTTGGTGACCGCAGTTGGACGTCAAAATTGTGCTGACCGTCCGCTTTGAAATCTACTGTCGATTTGGAGAGATCCGCGTTGGAGTTACCCTAATTGGCTAATTGCAAAAATGCCCCTACAAGTTTTTTTTCCGTGCAGCTTGCAATTTTGACCGAGAAAAAAACTCATTAACCCCCGCGCCGCTCCGATCTTCTTTTCCGGCGACGGCGGCGGTGGAGGCGGCGGTGGCAGTTTGGCTTCGCTCTTCCTTGGTCTGAGGATCTCCACCCGCAGGATTTGGTTGCCGTGCGGTGGTCGGCCGGCTAGGGCAGGCGGCGGGGCCGGTCTCCTCGCTCATGCAGAATCGAGTACAATCCCATCCTGCCGGAGCCTCGTCCTCTGCCTCCAG…
wbHLH147	TGGACGTCAAAATTGTGCTGACCGTCCGCTTTGAAATCTACTGTCGATTTGGAGAGATCCGCGTTGGAGTTACCCTAATTGGCTAATTGCAAAAATGCCCCTACAAGTTTTTTTTCCGTGCAGCTTGCAATTTTGACCGAGAAAAAAACTCATTAACCCCCGCGCCGCTCCGATCTTCTTTTCCGGCGACGGCGGCGGTGGAGGCGGCGGTGGCAGTTTGGCTTCGCTCTTCCTTGGTCTGAGGATCTCCACCCGCAGGATTTGGTTGCCGTGCGGTGGTCGGCCGGCTAGGGCAGGCGGCGGGGCCGGTCTCCTCGCTCATGCAGAATCGAGTACAATCCCATCCTGCCGGAGCCTCGTCCTCTGCCTCCAGCGGCGGAGACGGCTCTGGTTCAGGCT…
wbHLH148	CAGGGGAAGGGGGCGCAGGTAATGTCAGAGACGGACGATCCTGCGGCTGCGGGTTGGAATCGATGCGCGTGCGACGTGTCGAATCTAATTTGTTTTCTTTTTTCACCTCCTTGTTCGTGATTGTTCTCAGCTTGGTTGTCAGTTTGCTCCGCTCCATGTACTGAATCCTAGATGCTGCAAGGGGGAATTGATTGGGAAAAAGATTGTTACGTGGCGGTTTATTGGCTAGAAGAGAATTTCGTTCTCGCAAGTCACGAATGCGTAAAGCGATGTTTATGCCTTTCCCTCTGCTTTTCGTTGTTCTTGACAGCTTAGTTATGAGTTCTGTCACGGAATTTTCTTGGAATTTTGATGCGTTGTTGTGTCGCGAGAGATGCCGTGACAGTGAAAGCTCGACTT…
wbHLH149	CGCCCGCCGTCGTCTCCCCTGCCCGCTCCCCCGTCCCTCCGCCGCGGGTTTGTTCTAGAGGGTGTATCTGAAGTTCTCTCAGCATCCGAGTGCGCAGCTTTGTACAAAAGGAACCATTCAGGCCATCTCAGATTGTCTTCATGGATGAATGATAGGATCACCAGTTGCTGTCACTTTAAGTATCTACAAGTCACTCTTTTCATAATATTTCTGAGCAGAGGTTGGGGAGTCAAGTTGTAAGGGTGTAAAGATGGACTACTCTAATGGTTCTTTCTTTCCTTCATGGCCTGGCAATTCCGCTTCCGAGAATTATAGCTTTGTTGATGGTTCAGTGGAATCATATGCAGAAGAAGGAAGTATGCCACCTACAGGCTATTTCAGAGCTAGATCAAATCAGAA…
wbHLH150	GAAGCCAAGCTATCTAGCCAAGGTCTTCCACTTGCACACAACATTCTTCCTCGCACCACTCAGCTAGCAGCTACCAAACACAAGCTCGCAAGCTCACGAGTACGTGCGAAGCACTGATCATGGGAGATGCGCTTTGCGATCAGCTCCTCGTGGACATCGACGGCGAGTTCCAGCTCCCCACCGACGCCGAAGACCTATTCAGCATCCTCGAGACGTGGGACGACTGCGTGAACGGCGCCGCCACAGCGCTGAGCCCCACCGCCGGCGCCAGCAGCCGTGGTGGGCTGCTGGGTGGCTCTGCGTCGGGGAACAAAGGCAGCAAGCGGCGAGCACGGCAGGACGATTGTGACGGCACAGCGCAGACGCATAAGAGGCAGAAGTGCTCGCTGGAGGAGGGAG…
wbHLH151	CTCTGCCAACAAGCAACAGGTGGTACTCCTCCTCTCCCGCGAAGAAACCACCAAGCTTTCCATCACACACCCATCGGGGAGATTCAGGCACAGGGCCTAGCTAGTCCAACAATGGCAGACTTCTCCTCAGCCCACCACCACTCTCTCCTCAAGATGCCTGAGGTCTTCACCACCAATGACACCTCCACCCCGAACATCTCGAGCTTCTTGCTTTACAACCAAACCAGCCATGGCCAGTCTCCAGCACCAGCAAATGCATGTGCGGCCATGGTGGAGGACGCCTCGCGCGAGAGCTCCTCTGCAGTTCTCGACAATGCCTCTCTACAGGCCAGTGCATCTGTGGACAGGAAGAGGAAAGCCACAGATGACAGCACCACACTTAGCTCTGCTCACTCCAAG…
wbHLH152	NNNNNNNNNNNNNNNGGGTGGGAGGAGTCGTCGCTCATGTCGGAGAACATGTCCGGGATGAAGCGCCCACGGGACTCCTCAGAGCCTGCTGCCCAGAACGGGCTGGCGCACCAGTTCAGCCTTCCCAAGACCTCGTCGGAGATGGCCGCCATCGAGAAGTTCCTCCAGTTCCAGGACGCCGTGCCCTGCAAGATCCGGGCCAAGCGCGGGTGCGCCACGCACCCCCGCAGCATTGCCGAGCGGGTGAGGAGGACAAGAATCAGCGAGCGAATCAGGAAGCTGCAAGAACTCGTCCCAAACATGGACAAGCAAACCAACACGGCTGACATGTTGGATCTGGCTGTCGACTACATCAAGGAGCTCCAGGAGCAGGTCAAGGTATGCAAATTATCCTCCCAA…
wbHLH153	GGGTGGGAGGAGTCGTCGCTCATGTCGGAGAACATGTCCGGGATGAAGCGCCCACGGGACTCCTCAGAGCCTGCTGCCCAGAACGGGCTGGCGCACCAGTTCAGCCTTCCCAAGACCTCGTCGGAGATGGCCGCCATCGAGAAGTTCCTCCAGTTCCAGGACGCCGTGCCCTGCAAGATCCGGGCCAAGCGCGGGTGCGCCACGCACCCCCGCAGCATTGCCGAGCGGGTGAGGAGGACAAGAATCAGCGAGCGAATCAGGAAGCTGCAAGAACTCGTCCCAAACATGGACAAGCAAACCAACACGGCTGACATGTTGGATCTGGCTGTCGACTACATCAAGGAGCTCCAGGAGCAGGTCAAGGTGATCAACGAGAGCCGCGCCAACTGCACCTGCTCG…
wbHLH154	GCCATCCCTTATGTGACCACTCATGGGCTCTCTCTCCCTCTCTCTCTCTCTCTCGTGTAGGTAGCTCATAGGGACACACTTTGGAGATTGGAGGCCGGAGGGGAGAGCTCAGCTCAGCTCGTCCCATCGTCGATCTCCGTCTAGCTACCTCTACTTACTCCATCTAGCTCGCTTGCTTCTTGGTTGCTGGGCATGGACAATATGACCCACAACTCGAGCAGCAGCAGCTCCTGGGACTTGGACATGAGCCTCGGTAGCCATCACCACCCTCTGCTCTTCGACCACCCGACCCCAACTCCGCCGGCGCCACCGCCACCGCCATTATCTTTCCACCTCCACCCTCCTCCTCCTCCACCCCCTCATCAACACCACCAGCACCACCAGCAGCACCAGCTAGCC…
wbHLH155	CCGACTTCATCTACATGGTCGACGACCCGCCGGTCTCCAGCGTCATACTGGGCTTCGATGCTCCCAGGAGGGAGGACGCCGCGGCGGCTGCCCAGGACAACTCCGGCGCCAAGAAGAGATCCCGTCCAGAGTCGAGCGCGCAGCCCGGCACCAAGGCATGCCGCGAGAAGCTCCGGCGAGACAGGCTCAACGAGAGGTTCAGTGAGCTGTGCGCCGTTTTGGAGCCCGGGAAGCCACCCAAGGCCGACAAGGTCGCCATCCTCAGCGACGCCACCCGCCTCCTGGACCAGCTGCGCGCCGAGGCCCAGAAGCTCAAGGCCTCGAACGAGTCGCTCCAGGACTCCATCAAGAGCCTCAAGTCGGAGAAGTCGGAGCTGCGGGACGAGAAGACGCAG
wbHLH156	AACACACGCACATTATATCATGAGGTGATCCCCTCACTATCGCAGCCATATCCATCCATCCTAGCTAGAAATGGGACGAGCTCCTTTCCTTCTTCTTGCACAGCTGCACTAGTTAGTATACTACCTTTAGGCTTTAGCCATCCCCTCGCTTTGTTCACCACACTCGTTGCTCTTCTCAGTTTCAGGCAGCAGTCCGTTGTTCGTTCCATCCATCATTTGTATGTTCCACTGCGACTGAGTGAGTAGAGACTTGTTGCTTCTCGCATTGGTGAGGAGAAAATGGTGGTCTAGACCAATGGCAACATGCCAGGCTCCCACTAGCGCGCCGGAGCTGTCGTCGTCGTCGGGGAGGAGCGCGACGGAGGTGAGGTCGCTGAAGGTCCATAGCGAGTCGGAGAG…
wbHLH157	ATGATTGTTGGAGGTGACTATTTTGAAGGTTCCCATGATCACAATCTCATGACAGGATCTTTGACCCATGATTCTTCTCTGGCTCCTAAATGCAACGACAACACAAATATTGAGCTACAGAGATTCAAGGTGCAGTCGTTTTCTGCAGATATCCTTTCTGATTCGACCAATCTTTCTTCTGAAGCTGCAAGAGCAATCAACCACCTTCAGCATCAACTAGGAATTGGTTTGGAGCAGGATATGCGACCAGTGGAAACTGCGACCTGGGATACTTCTATCTGCACCATTCAAGACCAAATAATCAACCATCAGCTTAGCGAAGATCCACAAAACATATTGGTGCAACAACAGATTCAACAGTATGATGCTGCGCTTTATCCAAACAGTGGTTACACACCA…
wbHLH158	GAAAGAGCGACAGAGCAACAGAACAGAGAAGAGCAGCAGCCAGCGACGAACCAGAGGGGAGAAGAAAGAAAGAAGTCATGGACCCGGACATGGGCGAGAACTTCGCATACTACTGGGAGACGCAGCGCTACCTCGAGTCGGAGGAGCTCGTTGACAGCATCTTCGTCGGGGCGACCGAAGACGCCATCTCGTACTACGACTCCAGCTCGCCGGACGGTTCCCACTCGTCCTCGACGCCGATGGGGGCGGCCATGCCAGGGGCGGGGATGGGGATGAGCGGTACTGGGGCGAACAAGAACATACTGATGGAACGCGACCGCCGCCGCAAGCTCAATGAGAAGCTCTACACGCTCCGGAGCGTCGTGCCCAACATCACCAAGATGGACAAGGCCTCGATCA…
wbHLH159	CCATAATCTTTAGGCCCATTCGTTCCGGAGACTCAGTTGTCCGTACTCGTTAACCTCGTGCTCCTACCCCCCTGCTTCATCCTTATCTCGGCGCCGGAGCCCACGACCGCTTCCCCCCCTCACCATCTCAACCCCGAAATATCCCCCAATTCCGACGCGACCGCGAAACCCTAGCCCCCCGGCAACCTTCGCTGGACCCGGAGAGCCGCTCCGGCGCCATGGCATCCCCGGAAGGATCAAACTGGGTATTCGACTGCCCTCTCATGGACGACCTTGCTGCCGCCGACTTCGCCGCGGCATCCACAGGAGGCTTCTACTGGACCCCGCCGATGCAGCCGCAGATGCACACTCTTGCGCAGGCCGTCTCCGCCACCCCGGCTCCCAATCCCTGGTATGTAA…
wbHLH160	ATGGCATCCCCGGAAGGATCAAACTGGGTATTCGACTGCCCTCTCATGGACGACCTTGCTGCCGCCGACTTCGCCGCGGCATCCACAGGAGGCTTCTACTGGACCCCGCCGATGCAGCCGCAGATGCACACTCTTGCGCAGGCCGTCTCCGCCACCCCGGCTCCCAATCCCTGGTATGTAATTGCGGTTTCTCCTCTTCTCAGTGCTGAAATCAATAGCTCTGTTTCGGTGGACTGGGACCATGCCAAAGGACAACCGAAAAATAAACGTCCTAGGTCAGAAACTGGTGCTCAACCTAGCTCCAAAGCATGCAGGGAGAAAGTGAGAAGGGACAAGCTAAACGAGAGGTTCTTGGAATTGGGTGCTGTCTTGGATCCGGGGAAAACACCTAAAATCGAC…
wbHLH161	CACCGTCTCATCTCACTTGCGTTTGCGTTGGAGCCCTTCCTTTGCGGTTGCTTTCCCGCGAGATTCCTCCTCTCCTCAGCCCCGTCCCGTCCTTATAAGCTACCACCACCCGAGGCGCAAGATGCCCACAAGGCACCGCACCGGCAGCAGCAGAGGAGGGAGGGTGAGTGAGAGTGAGTGACACTGCACGGCGCTGCCCTCTGGTCTCGTTCGGTGGGCGACCGGGAGGCACGCAGCCACCCAGCTTGATCTTTTTCCTCGATCGACCCTCCTAGCGGCCGGCCAGCGAGCAATGCCGCGCCGCCCGAGGGCCTCCCGCGGCGGCAGCGGCGGCGAGGAGGTGAAGATGGAGGACTTCGTGGAGTCGATGCTGAACCTGGGCGGCGGCGGCGAGGGCGA…
wbHLH162	ATGGACGATCTCCTCTCTCCGTCCTCCTCCTTCGTTCCACCCTCACCGTCCTCCCACTTCTCCACCGTAGGCCAGCAGGTGCTCGAGTTCGTGTCCCGGGAAATTCCCGAACAATGGCTGTTCGACGACGGCACGATGTCCCAGAACGCGGACAGGGAGCTGTCTCCCACGGGAAGAACGCTCCTCCGGAGCGCTGAGCTCTCCGAGCTGCCACCGAGCCTCCCGGCAACGCTGCAGTGCCAAACCAACCGGCGGGGCCGGAAAACCGGGCCCCGCTCTGACGGTCGCCATAGCGCCGTCAGCCATGTGCAGGCCGAGCGGCTGCGCCGCGACAAACTGAACCGTCGATTTTGCGATCTCCGAGCTGCCGTCCCCAACGTGTCCCGCATGGACAAGGCA…
wbHLH163	GAAAATCCATCTCAGCTAGACTAGCCCACACTCCACAGCTCTTCTCCAGAACACAGCTTTGCTCTCCGCCGGTTTCTGCTCAAGTGGAGAGGCCCGTCAGCTCGATCGGCTCCAGGATCATGGACGACGGCGCAAGACCGGCGCCCAGCCACAAGAGGCACCTCCCGAGGCGGGCGGTGAGCTCGTGGAGCTGCTGTGGCAGGACGGGGCCATCGTAGCGCAGGCGCAGGCCCAGACGCCGCACCGGCGGTGCCCCCAGAGCGGCGCGGCCAGCGGCGTCACCGCGGAGGACGCGGCCGCGTGGTTGATCCCGGACGGCGGCGGCGGCAGGGACCTGTACTCGCACCTCTGGCACGGCGTCGCCGACGGGGACGCGGGCGCGCTCGTGGCGGGAAGCGG…
wbHLH164	CGAGCGAAGCAGCAAAAGGAAAATCACAGAGCAGCAGCGACAGGCAGAGCGTGACCACACACCCCTCTCACTCTCACTTTTTCTAGCTACAGGGCCCGGGGAGAAAGCTAGCTAGCTCGTCCGTTACGTGTAGCATCCGATCGGCTTCAAAGATCTCGCCGCTACGCCGAGAGAAAGCGGGATTTTGGTGCCGATCCCTTGGAGCGTGGCGTGGTGACCACGAACGGAGGCCGATCTAATCTAATCTTACCTACGCCTCTGGCGCAGCCACAGACCGCCCACGCGTCTGCGGCGCCGCTGTTGCCTTTGCCTGCCTGCCTGCGCTCGCTGCGGCGCTTCGAGCACATCGCCCGGGCACGCCACACACGGAGTTGGCGCCTGCCGCGTCCCACTCCGCGC…
wbHLH165	ACAAAGCCTCGCTCATTCAATCATCAGCTGTACCAAAAAGATAGATTTGGATTGAAGGTGCCAGGCACTGTTTCGTCAAAATGATTGTTGGAGGTGACTATTTTGAAGGTTCCCATGATCACAATCTCATGACAGGATCTTTGACCCATGATTCTTCTCTGGCTCCTAAATGCAACGACAACACAAATATTGAGCTACAGAGATTCAAGGTGCAGTCGTTTTCTGCAGATATCCTTTCTGATTCGACCAATCTTTCTTCTGAAGCTGCAAGAGCGATCAACCACCTCCAGCATCAACTAGGAATTGGTTTGGAGCAGGATATGCCGCCAGTGGGAACTGCGACCTGGGATACTTCTATCTGCACCATTCAAGACCAAATTATCAACCATCAGCTTAGCG…
wbHLH166	ATGAACTCTGGCCCCTTCAGCGGCGCGGTGGGGCTCTACGATGGGTTTTACGGTGGTTTCGGCGGCGGGCATGGACATGAACATGGCTTTGGCCAGCATCTGGGAGCGTCGACGTCGTCGTCGGTCCTGCTGGATGGCGGGNNNNNNNNNNNCGCAGCCGCCGCCGCGGACGTGCCGAAGAGGAAGGGGGGAGCGCGGGAGGAGAAAGCGGCGACGGCCCTTAGGAGCCACAGCGAAGCGGAGCGGCGGCGGAGGGAGAGGATCAACGCGCACCTCGCCACGCTCCGGAGCATGGTCCCCTGCACCGGCAAGATGACAAGTCATGGAGCATACATACTACGTAGTGAACACACACCAATAGCGCTGTCGCCCCGGCAGCACTTGAG
wbHLH167	CCTATATGGGACTTCTCTACACGGAAGAACAGACAGCCACATTGCATAGCTTAAAACTCCACGGCTCTACCTCTTTTGCAACAACCAAAACAGCCAGGCCAACTGCAATTTCCACATCCGATCGAATTCTATCTGCTGCTGCTGCATTCCTGTTGAGTCATTTTTTCCCCTTAGTAAGTGCACTGCAAGTAATTACCATTTATATTTCAGCTCAAGATCAGTCCATATCTAAGATGCTACTGTATTTGTTATTCGATTTCCTCTTGCATTTGATTCTGTGTCAAAATCCTGTTCTTCAATGTATTTCTTTCTGTGCTCATCCTGTTTTCATATTGTGTTGGTTCTAGATTTGGATTGAAGGTGCCAGGCACTGTTTCGTCAAAATGATTGTTGGAGGTG…
wbHLH168	CGGCGGCAAATTTGACAAATTTGACCTATAGACGAAATCAAATCACAAAATAAAGCAAAGCGCTATTGCTCGATTTGCTAGGTTTTGGAGGACAGGGACATGTTGAACTGGATCAACACATCTTTCTGGGACCTACAGTTCACGACATGCTCGAAATCGGAGGAGCCGAACTCCAACCCATCGGCAGACGATGCTGGGGAGGCCGACATCGTGTTCGAAGACCTCGACCGCAACACCATGGCCGTGGTGATCCCCGGGGAACTCGAGCTAGGGCAGGTCGAGTTCATGTCCGACAGCACAAAGGAGATTAACGAGTTCTACGGCCTCTGCGACGAGCTGGACGTGGAGGCTCTCGAGGAAAACTGGATCATGGGCGGGTCTTTCGAGGTCATGTCTTCA…
wbHLH169	ATGGATCACCAGCTGTACGGGGACCCGTCCGCGAACAGCTTCTCTCCGCTGGAGGCGCAGATCTTCTCCGGCCAGCTGCCGCTGTCACCGCCGTGGCAGAATATCGACGTCGACGTCGACCTGGACCTCGACGTTCTCGAGGACGACATAGTCCGCGAGCTCTCCGGGAGGCCGGCAAACGCGGCATCGTCAGGCTCCGGCTCCGGCAGCCCCGGCTCCCACAAGAAGCTCAGTCACAACGCGTACGAGCGCGACCGCCGGAAGCAGCTCAACGAGCTCTACCTCTCTCTCCGTTCTCTCCTCCCGGACGCCGACCACACTAAGAAACTGAGCATTCCGACGACGGTGTGTCGAGCGCTCAAGTACATCCCCGAGCTGCAGAAACAGGTGGAGAATCTG…
wbHLH170	GCATTCTCTCTCTAAAGCTAGTATTCTGCCCCTCCCTTGCCTTGAGCGGTTGAGCCTTCCCTTCCAATTCTCCCAGCTGAAATGGAAAGCTCCTACAGTTCAGCCATGCCGATGGAGACCGACATGATGTCGCAGTTCCTCGGAGGCGACCACCACTGCTTCGCCTACGAGCAGCAGGACGAGTCCATGGAGGCAATGGCGGCCATGTTCTTGCCTGGCCTCGACACCGACTCCAACTCCTCCTCCAGTTGCCTCAACTACGACGTGTCTCCACAATGCTGGTCACAGCCCCAGCCTCAGCCAGGCCATAGTTCCAGCGTCACCAGTTTCCTTGATCCGGCACACGGCTACGAGAGCTTTGAGTTCCCGGTGATGGACCCCTTCCCGCATGCCGAATTC…
wbHLH171	GCCAACAACGCCACCTCCTCCGGCGGCTCCGGATCACAGCGCAAGATGAGTCACAACGCGTACGAGCGTGACCGCCGCAAGCAGCTCAACGAGCAATATTCCTCCCTCCGCTCCCTCCTCCCCGATGACGATCACAATAAGAAGATGAGCATTCCGACCACGGTCTCGCGGGTGATCAAGTACATCCCGGAGCTGCAGAAGGAGGTAGACGGCCTGGAGAAGAAGAAGGAGGAGCTGAGGCGGGCCAGCTGCGAGCAAGGCGCCATGAGGCAGAACACAGCCCCGATCGTGTCCGCCACCTGCCTCGACGACAGGGAGATCATGGTCCAGGTCAGCCTGGTAAGCACAATGGCCGGAGCTCTGCCCATGTCCAAGTGCATCAAGGTGCTGGAGAGCCAA…
wbHLH172	GCCATAAGTGCGGTAAAATTTTATTTCCCCTGTAATCTAAATAGACTTCATTCACCCTGATCAGTTTGGTAGCCAATAGATGCAGCAAAAGATTTATGTATTTAGTGCCTTTTGACTTGACCTATACTTTTTTGAGTAGGTCTTATGGTGATGAAGATGGAGGTTGAGGAGGACGGTGCCAATGGAGGAAATGGTGGGGCATGGACTGAGGAGGACCGAGACCTCAGCACCACTGTGCTAGGAAGAGATGCATTTGCATACTTGACAAAAGGGGGCGGTACCATATCTGAGGGTCTTGTTGCTGCATCGTCACCTGTGGACTTGCAAAATAAACTGCAGGAGCTTATCGAATCAGAGCATCCTGGTGCTGGTTGGAACTACGCCATCTTCTGGCAGCTT…
wbHLH173	GGCCGCGATGGAGCCTGGCGTGGTGCCGGCAAGCGCGTTCAGCCGCTACGCGCGGCACCTCGGCGCGAGGCGGAGGCCAAAGCCGGCATGCGGGCAGAAGATGTTCAAGAAATCCATGTCCGTCCTGGTCAAGATGCAGGCGGCGATGAGGTACAGCCACCAGCAGCACCACTTCCAGCAAGCGTCGCCGGAGGCCGAGCTGTCGTCGGTGAACCAGCTGCAGCACATGATCTCCGAGCGCAAGCGCCGGGAGAAGCTCAACGACAGCTTCCAGGCTCTCAAGACCGTCCTTCCTCCCGGTTCCAAGAAAGACAAGACGTCGATACTGATCACCGCGAGGGAGTACGTGAACTCCCTCAAGTCCAAGGTCTGCGACCTCGAGGAGAAGAACAAGGCGCT…
wbHLH174	CAAGGCTGCAACCTGCAAGTTGGGCCTGTGGACGTGGCTGTATTAAGCAAGCGCGAGGGAAGCAATCATATTCTAAAGCTAGTAGCATAACACCAACTAAGGGATGGATCCGCTTGATGAGGAGTCCTTCTTGGAGGAGCTCATGCCGCTTCACCGGGAGGAGGCGCCGGCGCCGCCGTACCCGGGCAGCAACAGCATGATGACGATCAGCGACCTCCTCTTCTACGGCGGCGGCAAGGGCTGCACTGCCGAGGAGAGGAGTGGCCCATTTCAGCAGCCCATGCTGCCCTCGCCGCCGGCCGTGCGTCCGCACCCGCACCAGGAGTTCGACTTCAACTACCTGAGCGAAGTGTGCAACCCCTGGAGGAGCTGCATCCCTGACCCTCCCGCGGTCGTCCA…
wbHLH175	ATGGAGGTGAAAGCAAAGCCGGCGAGGGGCGGGAAGAGGACCAGGGCAAGCAGCGGCACGGCTGGTGTGCCGACGGCAAAGGTACTGATGGAGAAGAAGGAGTCGGAGAAGGAGAGGCGGCAGCACATGAAGAGGCTCTGCGAGAAGCTCTCGTCCCTCATCCCCAAAGAAGACAACCCCCACGCTGATACAATGACCCAACTAGGCAGCCTGGATGTGGCCGCATCATACATCAAGAAGCTCAAGGAGAGGGTCGATGAGCTACAACGTAAGAAGACCTCTGCACAAGCCATGGCTACCTTACGGAGAGTTAGTGACATCTCAATGCCCACTACCACCATTACCACAAGCAGTGGTGCGGGGTCACTGGAAGGAGATAAATATTTGGACGCATCACCA…
wbHLH176	GAATTGGAGCTCCCCGGACACCGGATACTCGAGCTCCCCCGTGGTGTCGGCGGCGGTGTCGGCGAGCAAGAGCAACGTCGTCGTCACGAGGAGGCTACGCGGCCGGACGCTCAACGGCAAGCTCTACACCCTCCGGAGCGTCGTCCCAAACATCACCAAGATGGATAAGGTGTCCATCCTCAGGGACGCCATCGAGTACATCCATCAGCTGCAGGAGCAG
wbHLH177	AGGGGTAACAAACACCGCCTATTATTATTAAGCGTCCGAGACACCCTCCCTCTTCTTCCTCCCAAATCTTTCACCGCCCCCTCCCTCTTACCCTGCGGTCAAATTGCGATCCATAGCTCCGGCGCGGCGCCAAGGAGAAGAAACCGCGAATTTTTTTCAAGAACAGAGAGAGGCAGAGAGATCATGAGGCCGCTCTCGAGTTCTTGAATCGTTCCAGCATTTCCCGTTGGCAGGGCGAATTGATTGATGGCCTCCAGGAGGGCTCGTGTGGTGGCGCCGGGTCCAGGGAACTAAGGAGGAGCTCTTGCTGTTTTTAGACTATTGGACATGTATTCAGGCCAGCAGTCTGATCAAGGTCCTGCTGCAAACAGTGGCAAAGAATTCTTGGAGGGCAACTGG…
wbHLH178	GTCCAAATAGAGCCGCAAACAAAGCCATCTACCATACTGGCCTCCAAGTCGTCTCTCCCACCAGCACTTCATCTCCTGTTGTTCAAAGCTTCCTCCCACTTGCAGCGGCGATGCACGAGTAGCATGAGACTCGCACAAGCTCCTCAGTCAAGGTCAAGGCAGTCCGGCTCGTCGAGGATCACTGACGAGCAAATCAGCGACCTTGTCTCCAAGTTGCAGGACCTCCTTCCCGAGGCGCGTCTCCGGGGCAATGATAGAGTGCCATCTTCAAGGGTGCTGCAGGAGACGTGCACCTACATCAGGAGCTTGCACCGGGAGGTGGACGACCTGAGCGAGAGGCTGTCGGAGCTGCTGGCGACCTCGGACATGAGCAGCGCGCAAGCGGCCATCATCCGCAGC…
wbHLH179	ATGGAGTCCTCGGAGGCGAGCTGGCACTCGTTCGACCCGTCGGTGGTGGCGGAGGACTCCGAGGAGATGGCGCGGCTGCTCGGGGTGCAGTTCTTCGGCAACGAGCAGAAGCAGCATCCCGCCGCGGCGCCGCCGTCGTCCATGTACTGGCCTGGCCAGGAGGCTGCCGACCAGTATTACACCTCGGCGCCCTACTGCATGCAGATGCAGGAGCACGCCTCGGCCGGCGCGGGTTACTACAGCCACGGCTACTACGACGGCGATGCCACTGCCATGGCCGGTAACTTCTTCGTGGCGCCGGAGGAGCAGATCATGGCCGATCCGGCTGGATTCATGGTCGATCTGAACCTCCAGTTTGACGACCAGGACGACGGCGCCGGCACGTCGGCGGCGGCGTGC…
wbHLH180	CTCTAGTTACTGGCCGCCTTGCTTGCAGCTGGGAGTATAAGCGTGAGGAGTTTCCGCAAGTTAGCTGGGAGAGAAATTAAGGGAAGCAAAGCATATTCCAGAGCTGGCACACCTACTACTACAAGTCTAGAACATGGGCGGCATGGATCAGCTCGACGAGCAGTCATTCCTCGACGAGCTCATGTCCCTGCGCCGGGAGGAGGCGCCGTGGCTGGCGTACACGGGCAGCGGCATGATGACGACAAGCGACCTCCTCTTCTACGGCGGTGAGGGCGCCGGCGAGGCGAGCAGCGGCACGGACTTGGCCGGGCCGTTTCTTCAACAGCCCATGGCGCCACCGCACCGGTCGCACGAGGAGTTCAACTTCGACTACCTCAGCGAAGTGTGCAATCCTTATAG…
wbHLH181	GTTGTTCTGCACTGCACTGGTGACAGCTGAGCACCAAGGCTCCTGCAGGCTGCAGCTTGTGTAAATCCAGCATCTCTCTTCGTATCATTCATTGTTCCGGCATCGAATTTGGCCGGTGGGAGGGGCAGTACTCAGTGCTCACTGTATGGCGATGAGGAACCCTCCCCTTCCCCACTAGTAACAACCGGCTAAGTTTCTGGCTTTTTTGCCCTCGACCACGTTCTCCTATGGTTTATCGAAGTTTGCATTTCTTTTCCAGAACACGCACGAGATGTTGCTCTCTTTCCTGTTCTGTGGATCTGATTCTGTGATGGCTAGTAGTTTTTTCAGTGTTACCTATACACTCGCATAGTTTGCATCTGATCCACCCCGTCGAACGCAATTCTGGAGTTTTCATGT…
wbHLH182	ATGTCGAGCCGTAGGTCACGGTCAAGGCAGTCTGGCTCGTCGAGGATCACTGACGAGCAAATCAGCGACCTTGTCTCCAAGTTGCAGGACCTCCTTCCTGAGGCGCGTCTCCGGGACAATCCTACAATTGTGTCGTCTTCAAGGGTGTTGCAGGAGACGTGCACCTACATCAGGAGCTTGCACCGGGAGGTGGACGACCTGAGCGAGAGGCTGTCGGAGCTGCTGGCGACCTCGGACATGAGCAGCGCGCAGGCGGCAATCATCCGCAGCTTGCTGATGTAG
wbHLH183	GTCGAGCGCAACCGCCGCCGCCTCATGAACGACCACCTCGCCTCCCTCCGCGCCCTCATCCCCTCCGATTACATCCCACGGGGTGACCAAGCGACGGTGGTGGGGGGAGCCATCGACTACGTGAAGCAGCTGGAGCAGCAGCTGGTGGCGCTGCAGGCGTTGGCGGCGGCGCATCGCGGCGAGGGGCCCGTGGGGACGGCGGCCACGGCGGCGTCGGACGGCGTGTTCGTGTCGCCGCAGTACACGAGCTTCTCCCAGGCCGGCGGCGTCGGCGGAGGCGTGGACGTGGAGGCGATGGCCGCGGTGG
wbHLH184	ATGGACGTGAGCTTGGATTTCTCTTGGGAGGCCCTGGTGCTCGAGCTCGGCGGCGCAGATAGCATGTACCTGCCGGCCGAGGACTCTCTGTCCGGCCTGTACGACGAATCGACGAGCTCGCCGGACGGAGCCACCTCGCGGTCGACCAAGGCAAGCAGCTTGGAGAGAAAGAACATAATCAACGAGAGGCACCGGCGAAGGATGCTCAACGAGAAGCTTTACGCCCTTCGCCGTGTCGTTCCAAACATCACCAAGATGGACAAGGCCTCCATCATCCAGGACGCCATCGCCTACATCGAGGAGCTGCAGGAGCAGG
wbHLH185	TCAAGCTCTTCTTCTGTGGGCAGGTGGCCAGTAATGGAGCAACCAAATCAATGGCTGACGCAGACGGAACAGGAGGAGCTGGCGTACATGTACCAGCAAGAAGGGGATCCCGTCACCGTGCCCGGCATGGAGCAGCAGTTCGCGGAGCCACCGCTGCCTGGCCATCAGGAGCAGTACTACACCACGTCGCCGATGGCGACCCCGTCGTTCCATCCATCTCGCAGCTCCGATCTCCCGAGCTTTGGTGGCTCGTCGTCGTTGCCGAACCTGCCGTTCGGATTGGCGACGGTGAAGAACGAGCTGGGGCAGCCGTCGCCGCCGCCGCCATCGTCCAACTTCCTCTCCTTCGGCGCTGGCCAGGCTGGCACCCTCAACTTCTCCGGAGGCGCCTGGCAGCAC…
wbHLH186	CGGCTGCGCTGCCTGCCTACCTCCTCGTTCTCTCTGCTCTCCTCTCACTAAGACACTGACCATCACAGTGTCACACGCAGACGCTTCATCGGCTGAATCACCAGCCAAGGTAAAGCATCAACACATACACGAGCAAGCAAGGAAAGCCAAGCTTAGCTGTCTCCGATCACAGCCGGCCGCAGAGAGAGAGAGGGAGATGTCGAGCCGCCGTGGCCGGATCACCGACGAAGAGATCAACGAGCTCATCTCCAAGATCCAGGCGGTGCTCCCGGAATCATCCCGCCGCCGCTCCGCGAGCCGGTCGTCGGCGTCGAAGCTACTGAAGGAGACGTGCGGATACATCAAGAGCCTCCACCAGGAGGTTGACGATCTCTCCGATAGGCTCTCGGAGCTAATGTC…
wbHLH187	CTTAACTTTTTCACTTTGGAGGACAATCTTTATGTAAGGCTGCAAGGGTTAGTTGTTCCTTGTTGAGCCTTGCAAGATATTGACTGCCAGCTCCACGCCGATCTGCTCCTCCGCATTTTCCACCCTTTAAGTAAAGCAAGCCCCTTCTCACTTGCCAAACCTGGCAATTTAGAAGGCTAGGCGTCCTCTCCTTAGAATGGATGCAGCATCACACTGAGATCAGGTACCAGGCACAACTGCACAAGATGTATTCCCCTCCCTGCTCTGCTGCTGGAAGCAACGGCGGGCAGAGCTTCGCGGCCGGAGCCAACCCGCTCGCGTTGCTGGACCATGCCATGGATTTCGACGAGCACGTCCTTTTTCCTATGCACAATGCAGGGATGCAAGATGGAGTTCAGT…
wbHLH188	ATGGAGTCCTCGGAGGCGAGCTGGCACTCGTTCGACCCTTCGGTCGCCGCGGAGGACTCCGAGGAGATGGCGCGGCTGCTCGGGGTGCAGTTCTTCGGCAACGAGCAGAAGCAGCATCCGGCCGCGGCGCCGCCGTCGTCCATGTACTGGCCTGGCCAGGAGGCTGCCGACCAGTACTACACCTCGGCGCCGTACTGCATGCAGATGCAGGAGCACGCCTCGGCCGGCGCAGGTTACTACAGCCACGGCTACTACGACGGCGATGCCACTGCCATGGCCGGTAACTTCTTCGTGGCGCCGGAGGAGCAGATCATGGCGGATCCGGCTGGATTCATGGTCGATCTGAACCTCCAGTTCGACGACCAGGACGACGGCGCCGACACGTCGGCGGCCGCGTGC…
wbHLH189	GTCGTGTGGTGTGGACCTGTGGCAGTGCTACTGCTACTGCTAGCTACTGGCCGCGTTGCTTGCTGGGAGTGGGAGTATAAGCGTGAGGAGTTTGCTCAAGCTAGCTTGGAGAGAAATTAAGGGAGGCAAGCATACTCTAGCAAGAGCTGGTGCCTAGCTAGCTAGTAGAACTTGGGCGTCATGGATCAGCTTGACGAGCAGTCCTTCCTGGACGAGCTTATGTCGCTGCGCCGGGAGGAAGCGCCGGTGCCGGCTCCGGCTCCGTGGCAGGCGTACCCGGCCAGCGGCATGATGACGACGAGCGACCTCCTATTCTACGCCAGCGAGGGCGCCGGCGAGGCGAGCAGCGGCACGGACTTGGTTGGGCCGTTTCTTCAACAGCCCATGGCGCCACCGCCG…
wbHLH190	GTCCAAATAGAGCCGCAAACAAAGCCATCTACCATACTGGCCTCCAAGTCGTCTCTCCCACCAGCACTTCATCTCCTGTTGTTCAAAGCTTCCTCCCACTTGCAGCGGCGATGTACGAGTAGCATGAGACTCACACAAGCTCCTCAGTCAAGGTCAAGGCAGTCCGGCTCGTCGAGGATCACTGACGAGCAAATCAGCGACCTTGTCTCCAAGTTGCAGGACCTCCTTCCCGAGGCGCGTCTCCGGGGCAATGATAGAGTGCCATCTTCAAGGGTGCTGCAGGAGACGTGCACCTACATCAGGAGCTTGCACCGGGAGGTGGACGACCTGAGCGAGAGGCTGTCGGAGCTGCTGGCGACCTCGGACATGAGCAGCGCGCAGGCGGCAATCATCCGCAGC…
wbHLH191	GCCGATCAGTACCTGTGTCGCTGCCGCCGCGTACTGTGTGTGTCACCTGTCTATTAGCTTGTCTTGTCGATCTCCGGCCGTCTCCCTCACAGGCCGTGAACCTTTTGCCGCTTGCCCGCGCGCGCATGGCGCTGGAGGCCGTCGAGTTCTCGCAAGGCCACTTCGGCTACGGCCAGGCTCCGGGGCTCGGGCCCTGGTGCGACATGGTAGGCGCCGGCGGGTTCTTTGAGGACTGCTGGGATCAGCAGCTTTTGGCCGCCCCCGTGGCGCCCAATGCGGAGGATCAGTGGGAGCCGGTCTCCAGCTGGGACCAGTCTGAGGCGTCCTCGGAGGGCAAGGCGGCGGCGCCGGAGCCGGCCATGGCAGCGGCGGCGACGGGGAGGAGGAAGCGGAGGCGCA…
wbHLH192	ATGGATCAGCTTGACGAGCAGTCGTTCCTGGACGAGCTCATGTCCCTGCGCCGGGAGGAGGCGCCGGCACCGGCTCCGTGGCAGGCGTACCCGGGGAGCGGCATGATGACGACGAGCGACCTCCTCTTCTATGGTGGCGAGGATGTCGCCGAGGCGAGCAGCAGCATGGACTTGGTCGGGCCCTTTCAGCAGCCCATGGCGCCGCTGCCGGCCGCGCCTCCGCACCGTTCGCATGAAGAGTACAACTTCGACTGCCTCAGCGAAGTGTGCAACCCTTACGGGAGCTGCGGCGGCGTCGTCCCTGGGCCTGGGGTCGTCCACGGGGTCGGCCAGGCGCTCTCTCAGGATCCCCTCCACGACGCCATGGCGGAGGACGGCACGACTAGTGGCAACCTGCAT…
wbHLH193	CACAATTCGGTGCGAGAAATAGAAGTCGACTCGGGGACCTCCTCCACCATCTTCTCTCCTCTGTCCTGCTCTGCCATCTCTGCGCATCGCAGCTCCTCGTCGGGCAGTTACCACACCAAATATAGCCACGCAGCGCCGCCATTTCCGCGGCTATGCTGTCGCAGTTCAATAGTTCTCTTTGGGTGCAGGAAGGCGACGTCCATGAACACCAGGGCCTCGGTCACGACCAGGCGGCGCTGATGGGGCAGGAGGCCGGCAACGACCACAACCAGCACCTCCTGCCTATGCCCTCGGGCGGAGGCGGGGGGTTCCGCGCCCCACCGATGCTTGATGACGACAGCTGGTACTTCAACCCGGGCGCGGTCGGCGACGCCGCCGGGAACGGGTCCATGATCCCGG…
wbHLH194	CTCGGCCATGGCGCAGCCGAGCAACGAGGCGGCGCCAAGCCCCGCCACCGCTCCCTCAGCTGGAGCGCTCGACGGCCCCGGCGTGGTGGAGCAGGCCCACGTGTCGCCGCCGTCGAGGAGAGCCTCCGCCAAGAGCGCCGCCAGGGCTGGACACGCGCCGTACGCGCAGGACCACATCATGGCGGAGCGGAAGCGCCGGGAGAAGATCAACCGGCGATTCATCGAGCTCTCCACCGTCATCCCCGGCCTCAAGAAGATGGACAAGGCGACGATCCTTTCGGACGCCGTCAAGTACGTCAAGGAGCAGCAGGAAAAGCTCAAGGCGCTCGAGGACCGCAACCTCAGGAGCGTCGCCGTCGAGTCGGTGGTGCTCGTCAAGAAGTCGCGCACCGCCGTGCC…
wbHLH195	AACATGGACGATTCGGCCCTGTTCATGGAATGGGCCATGGACACGCTGGAGCAGGAGCACCCAGACCCAGTGGTGGTCGTCAACGGCGACTCCGGCGACGCAGCCTTCCCCTCGCTTCAGGCGCTCCGTGAACAGCGCCTTGTCTTGGAAGAGCTGATTACGGGAGCCAACCCGGCAAACAGCGGGAGCTCCGGCGAAACTACAGACGGTAGCGGAGGTTCTGGCAATTTCTCATCCCCGGCGGCCATGGAGCACGCCGTCTGGCCCCCGTCCCTGAACTCGGCCAGGTGCGCTCCAAGACTTTCCAGGAACGGTGGAGGCACCAACCTTCCGGTCACAAGCTGGAATTTCTGCGCCGCTTCCGCGCTGCCGGCCAGTGACGGCACACTGGACAGCGGC…
wbHLH196	CCCTGAACTCGGCCAGGTGCGCTCCAAGACTTTCCAGGAACGGTGGAGGCACCAACCTTCCGGTCACAAGCTGGAATTTCTGCGCCGCTTCCGCGCTGCCGGCCAGTGACGGCACACTGGACAGCGGCAGCGCCGGGCCTGTCGTCTCGGAGACGGTGTACGGGTCGCAGCCCACGAGGAGGGCCGCCGCAAGGAGCCCCACTGGCACCGGGCCCGTGTCGTCGGTGCCGCCGTACGCGCAGGACCATATCATGGCGGAGCGGAAGCGCCGGGAGAAGATTAACCAGCGCTTCATCGAGCTCTCCACCGTCATCCCCGGCCTCAAGAAGATGGACAAGGCGACGATCCTTTCCGACACGACGAGGCACGTCAAGGAGCTGCAGGAGAAGATCAAGGCCC…
wbHLH197	CAGGATGTGGAGTGTGAGGCCACTGAAGAGACCAAATCGTCGAGGCGGCACGGGTCGAAGCGGAGGAGCAGGGCAGCTGAAGTTCATAACCAGTCAGAGAGGAGACGAAGGGACCGGATCAACGAAAAGATGCGGTCACTGCAAGAACTCATACCCCACTGCAACAAGGCTGACAAAGCATCAATATTAGATGAGGCGATCGAGTACTTAAAGTCCCTCCAAATGCAAGTTCAGATTATGTGGATGACCACCGGGATGGCGCCAATGATGTTTCCTGGTTCTCACCAGTTCATGCCGCCGATGGCCGTGGGCATGAATTCGGCATGCATGCCTGCGGCACAGGGTCTAAATCAGATGGCAAGAGTGCCATACATGAACCATTCTTTGTCAAATCACATC…
wbHLH198	CCGACGACGACAGCGTGCTGCTGCCGCGGAGCGGCAGGGAAGCCAGGGACGCTAGGTCCTACCACAGCGCGTCGGCGACGTTGACCACGTCGTCGACGTGGTCGAGGCCTTCCGGCGCCAGCAAGCGGAAGCAGAGCGAGGGCCCCAGTGAGGCTATGCAGGACGTGGAGTCGGACTCCGCCGACGTGACGTGCGAGACGGCGCAGAAGCCGACTACAGCCAAACGGCGGCGCGCCGCCCAAGTGCACAACCTCTCGGAGAGGAGGAGAAGGGACAGGATCAACGAGAAGATGAGGGCCCTGCAAGAACTCGTACCCCACTGCAACAAAACGGACAAGGCGTCGATGTTGGACGAGGCGATCGAGTACCTCAAATCGCTGCAGCTGCAGCTGCAGGTGA…
wbHLH199	CAACAGCAAGTGCCTCCAACCACACTCCCCAGGCCGCCTTTCGCCTCCAAGGCTCCCAAGTCCCAAATTCACATCTCAATGGAGGCTGGAGGCCTGATTTCGGAGGCTGGCTGGACCATGTTTGACTTCCCGCCGCAGGGCGAGGAGTCCGATATCATAGCGCAGCTGCTTGGCACCTTCCCCTCCCATGGCGAGGATGCCCAGCAGGATCTGCCTTGGTACCAGGCTTCCCATCCATCCTTCTATGACACTGATCTTAATACAAGTGCATGTAGTGATAGCAATGATGGTAGCTTTGCTGTTCCATCCGAGTGTATGGGCTACTATTTGGGTGATTCAAGTGAGACCCTGGGCATCAGCTCCTGCACTGCACCACAGGACCTGAACTTGGTCCAGGAG…
wbHLH200	CAGCTCTGAATTTCGCAAGAAAAAGAAAACGGTACAATTCCTACTACTCCTAGTACGAGTTTCCTATACGCTCGAAAGTCCAAACAAATCTCACCTAAACCCTATCAATGATGGGATGAAATGAAATGGAGCGAAAGCGGCGATGCTTTGCCGTGGGGGGCAAAATGGCGAGGCCTCGATCGCAGCCCCTCCTAATGTTGACCACCAATTTCCCTTGAGCAAAAAACTAATGATGGCGATCATGGAGGGCGTGTAAATAATTGCCCGTGTCGACCGATTAAAGAAGTGCAAACAGTCAAATAATGATGAGCGGGGTGGGTGCACAAGTTTTACAGCCAGGCAGGCACCTTGAGAAAGCGAGCATAAACTAATGCCTGCGAGGGTTGGCAATGTCAGGGA…
wbHLH201	CCCGCACCTTCTCCACGCCGCCTCCCGCCTTGCGTTCCGCCTCCGCCTGACCTCCCTAGCGCTCGGCCACTACCTCGCTCTCCGCGCGGAGCACCCGGCTTTCCTCCCGCCCACCCCTGCCATTGGCGATGTGCTCAAGTCTGTCCCTGGCCGCGCAGCCCATGCCCATGCGTTACGTCTCACTGACGGAGACACGCGATTCCTGCACAATTCACTCATCGCCATGTACTTTTCCTGCGGGGATGCCGGCCGTGCTCGTCGTGTGTTCGAGGGAATGCGTGACTGCGACAGGGACGTTGTCTCCTGGACCTCTCTCATCTCCGGGCTCGTGCAAAATCACAGTCCCTTGGAAGCGTTACGGCTGTTTGCAGCGATGATGTGCTGTGATGTCCGTCCTGA…
wbHLH202	CCCTCCCCCACCTCGGGATCGCCCCACGCGCCAATCTCCCTCCTCCGGCGCCGCGGTACGGCACGCCACGCCACGCCGGGGGTGGCCACGGCACGTGCGCTGCGCGGCGGGCGCCAGTAGCCTAGCTAGCAACGCCGTCACGTAACGTCGTCTCTCTCGCGGCGGTGGCAACGACCAGGTGCGGGGGGCCGCGCGCGCGCGTGCCGTATAAAGGTTCCCACAGCTCACACGGGCAGCCGCCTGCCTAGCTAGCCGCTGGTAGAGGAGGAGAAGCCGTAGCAGCGTGTGCAAAGAGAGAGAGAATTAAGAGAGGAGAGAGACAGAGGGAGAGAGAGAGAGGAGTTCTCCAGGCCTTGCAAGCTCTTGCGCGCGCGTGCTCTCGACGGCGCCGCTCGCGCG…
wbHLH203	GATGCCCGCAATTTCCGGCTCCATGTGCCGCCGCGGGCCCGGCCAACAACCGGCACGTGACCCCCCTCCCCACTCCACGTCGACCTATCCTATTCCTATTCCTATTCCGTCCCCCCCGCCGGCCGCACTCGCACGACTTGCCCCGACCCGACCCACCACCACTAGCCCCGCCCTCCCTCCCCCACCTCGGGATCGCCCCACGCGCCAATCTCCCTCCTCCGGCGCCGCGGTACGGCACGCCACGCCACGCCGGGGGTGGCCACGGCACGTGCGCTGCGCGGCGGGCGCCAGTAGCCTAGCTAGCAACGCCGTCACGTAACGTCGTCTCTCTCGCGGCGGTGGCAACGACCAGGTGCGGGGGGCCGCGCGCGCGCGTGCCGTATAAAGGTTCCCACAGCT…
wbHLH204	CACGCCTCCCCCAGTGCCACTCCGTTTCCCAAGCACACGCGGCAGCATCATTCACAGGAGAGCTAGCTTAGCTCCCTTCGCTTCACGTGTCCATCTCCATCCCCGACCACCAACCGTCGCCAACTTGCCATGGACAAGACCTAGCCAGCTCGTGCCTTTTGGTCCTTGGGAGTTGGGAGAGAGATCCTCCGGAGCTGGCCAAGGCATGGCATTGGAGGCCGTGTTCTCCCGCGCTGCTGCTGGTCTCTTCGGTCGCTGCGCCATGGCGGGGACGGGGGCGGGGGGAGCTTGGAATGGTCTCTTCGGTGGGGGCGAAGGGTTGGCGGGCTTGGACGGCGGGGACTGGGACGCCGCCGCCGCCGCCGCGTTCTCGTCCATGCTGCTGCCTCAAGCTGCGTT…
wbHLH205	CGCGGAGCGACTTCGCCGGGAGAGGATCGCCGAGAGGATGAAGGCCCTTCAAGAACTGGTGCCCAACGCCAACAAGACGGACAAGGCGTCGATGCTGGACGAGATCATCGACTACGTCAAGTTCCTGCAGCTCCAAGTCAAGGTGCTGAGCATGAGCCGGCTGGGCGGCGCCGCTGCCGTCGCGCCGCTCGTGGCCGACATGTCCTCGGAGGTAGCCCTCGCCACTCGCACTCTCTCCCATATGACCAGCGCAGTACGAGCGCCCTCTTCCTCCTCGTCTCGATCGCTTTCTCTCCCTCTCACTCTCTCTCTCTCCATCTTTTCCGCGCTCGAAAGAATCGCCAGGATGTGACCAAACTTTTCAGCGGCACGGCCGATAGCCACTGCCATGCCACAGTG…
wbHLH206	ATGGCAGGATTCTCACACCTCCCCCAGCAGATGGAGTATGGCCTCGCCAATGCCGGCAGCTTCTTGCTCTGCCATGGCAACCCTGAGGATGCAGCCGCCTCACTGGAGGGCTCGTCTGGTGTTCTTGACACTCCTCTTGTGGCCACTGCTTCTGTGGAGAAGAAGAGGAAGCCCAAGGAAGACACTGCCAGCCTCAACTCTGCCCACTCCAAGGAAACCAAGGAGAGTACCAGGAAGAGGGGAGGCAAAAAGCAGGGCAAGGAGATGGATGAGGAGGAGGAGGAACCAAAGGGGTACATCCATGTGAGGGCAAGGAGAGGGCAGGCAACAGATAGCCACAGCCTTTCAGAGAGGGTGAGGAGGGAGAGGATCAGTGAGAGGATGAGGATGCTGCAGTCC…
wbHLH207	ACCACACTCCCCAGGTCACCCTTTGCCTCCAAGGCTCCCAAGTCCCAAATTCACATCTCAATGGAGGCTGGAGGACTGATTTCGGAGGCTGGCTGGACCATGTTTGACTTCCCGCCACAGGGCGAGGAGTCCGATATCATGGCGCAGCTGCTTGGCACCTTCCCTTCCCATGGTGATGAAGCCCAGCAGGATCTGCCTTGGTATCAGGCTTCCCATCCATCCTACTATGACGCTGATCTTAATACAAGTGCATGTAGTGACAGCAATGCTAGCAGCTTTGCTGTTCCATCCGAATGCATGGGCTACTATTTGGGTGATTCAAGTGAGGCCCTGGGCATCACGTCCCTCGCACCACAGGACCTGAACTTGGTCCAGGAGCAAGGCGCAACCGAGTTTCTG…
wbHLH208	GACACTGATTGCTGTGAATGTTCAGGGTCGAGAGCAGAGGGGAGAAGCAGCGGCAGCAGTGCCGATCAGGATCCCAGCAGCCCGAGATCGAAGCATTCCGCTACCGAGCAGCGGCGGAGGACCAAGATAAATGACAGGCTTGACGTACTCCGCGACCTCCTGCCGAACTGTGATCAGAAGAGGGATAAAGCTTCTTTCCTTCTGCAGGT
wbHLH209	CCTCTCTCTGCGAGCTTATAAACTTTGTCGCCTCGCTCTCTGCAATCGTCAACCCAGCCCAGCCCAGGCCGCCACCACCACCACCTTTCCTCGCCGGCTTTACCGTCGCGCCCTCCTCCTCCTCCCCTCTCCCCTCCCTCCGCGCAAGCCGAGAACCAAGTAGCCAGCCCATGCAGCCCGCCGGCCGCGAAATGCACGGCGGCGGGCAGGGGCAGGACGACTTCTTCGAGCAGATGCTGTCCGCGCTGCCGACGGCCTGGGCCGAGCTCGGCTCCGTCAGGCCCCCCTGGGAGCTCCAGGCGGCCGGCGCGCCCCCGCACGACGGCGACCCCGGGTTCGACGAGTCCGCCCTCCTCGCCTCCCGCCTCCGCCACAACCAGATCAGCGGCGGCGGAGGGG…
wbHLH210	CATGGAAGGCAGACAGGCAAGGTTCTCTCAGGGGGGCTACGTGATGGTGGCGTTGGTTGTTCGTCTTGACCGTGAGGACAACGAGGTGAGCTGCGGAGGAGGGTCTTAGTGTTAGTCTCGTCATCACCGTTGTACCAGTCTAGTCTCCCGATCTCGGCATGGTGGCTGTAACCAAAGAACTATCACTGCAAGACGGAGGTGACACCGAGCAAAAGCTCAAACCGATGTGTGTCAGTACCTACGACGATGACACCAATGGATGTCGCTTACCCCCTTTAGCAGGGCAAGGGGTTGTGGCGACGTTTTCTCCCCTCTTAAGGCTCCCTGTGAAAACCCTCGCCTGGCATGACATATAGGGAGTGGTGGCGCCTCTTCGTTTTCTCCTTAGGGGCATCGCCG…
wbHLH211	GCCTCCAGCGGCGGCGAGAAGACGCGGCTCCTCGTCCCCGTCGCCGGCGGGATCGTCGAGCTCTTCGCTTCAAGATACATGGCGGAGGAGCAGCAGATGGCGGAGCTGGTCATGGCGCAGTGCGGCGGCGGTGGGCAGGGGTGGCAGGAGACGGAGGCGCAGGGGTTCGCGTGGGACGCGGCGGCGGCGGCGGCGGCAGACCCGGGGCGGCTCTACGCGGCGGCGTCCCTCAACCTGTTCGATGGCGCCGGGGGAAGCGGCTCCGGCGAGCCGTTCCTGGCGGGAGTGCTGGAGGACGGCGCGGCCGGCGTGGGGTGGCAGTACGCGGCAGAGAGCAGCGAGCCGCCGTCGACGGTGGCGCAGGAGCACCAGCAGCTGCACGGCTCGGGCGTGGGGAGG…
wbHLH212	ATGGACTTTGACCTGCTGATGAGCTCCAGCCCGGAGGCGCAGCTCGCGCTGATGAACACCATGCTTCAGCTGGAGCAGGCGCTCAACGACCAGTCGATGATGATGGGGGAGACGTCGCCGCCGACATCGCCCGTGCAGACCCCCTCGCAAAGCCTCTCGCCTCCGCCGCACGTGTCGACGACCTGCGCGACCGCCGACGCCAGCTATTTTTACCATCAGGACCTGCAGACCCAGGCCGCCGCGGCGGGGTACGCCGGCACCGGCGGCGTGCACCAGGAGTACGTGGTGTCCCCGGGCGCCGCCGTCTTCGATGGCGCCGGCGGCACGCCGCAGGGGTACTCTTCCCCGTCGTCTTCGGACGCGATGCGGGAGATGATCTTCCACATCGCGGCGCTGCAG…
wbHLH213	CTCACGGGCTACGAGGCTGCCTCCAGCGGCGGCGAGAAGACGCGGCTCCTCGTCCCCGTCGCCGGCGGGATCGTCGAGCTCTTCGCGTCGAGATATATGGTCGAGGAGCAGCAGATGGCGGAGCTGGTCATGGCGCAGTGCGGTGGCGGTGGGCAGGGGTGGCAGGAGACGGAGGCGCAGGGGTTCGCGTGGGACGCGGCGGCGGCGGCAGACTCGGGGCGGCTCTACGCGGCGGCGTCGCTCAACCTGTTCGACGGCGCCGGGGGAAGCGGCTCCNNNNNNNNNNNCCGGCGAGCCGTTCCTGGCGGGAGTGCAGGACGACGGCGCGGCGGGCGTGGGGTGGCAGTACGCGGCGGAGAGCAGCGAGCCGCCGTCGACAGTGGCGCAGGAGCATCAGCA…
wbHLH214	GGAGGACCTCGTCGCCTTCTGCGACGGAGGGTACGGACGCACGCCCGCCCGCGGCGGCAGAGACCCATATCTGTTTCTTCTTATTCTGCTGCCTATTGCGTTAGCTTTTGCGATTCCGCGCGCGGGATTTTGTAGTACCATCGAGGTCGCTGTCGCCGTGGAGTTCTTTATTGGCCGCGGGCGGCGCGGTTCTTGCCGCATCTCATCTGCGCTGCGCGGCCGCACGGGCTGCGGCGGTGGAGAAAGCGAACGCTCATGCTAGTAGTCTCCGCGATCTCATATATGGTCTGCAGCCCTGGTTGATGCGAGATTTAGAGGAATCAGCTCTTCTCTGTAATTCTCTGTGCGAAATATGTGGCTCCAAGGCTTTAAGAACTGCTATGCAATTCTGGTCATTGG…
wbHLH215	TATGATGATGATGATCCCAGCTGTTGGTTTGTTTTGAAGCACGCACCATTTAAGATACGAGTGGCATTTTCTTTTGCTGCATACTTGAGCGGGCTTGGGATTGAGGATGTCAGCGGAGGTGACTCTGGTCTTGGGCACTCTAATTTGGGGAAAAGGGGCAGAGATGAACCATCTTCATCTGGTCCAAAGTCAAAGGCTTGCCGCGAGAAAATGCGGAGGGATAAACTGAATGACAGGTTTCTTGAATTATGTTCTGTTATGAATTCTGGCAAGCACACTGGTCTTGAAGAATGTTCGGCTAGCAATCCTGGGAAGAATGCTAAGTTGGACAAAGCAAGTATCTTGAGCGATGCAACTCGTATGTTGACACAGCTCAGAGGCGAGACCGAAAAGCTGAAA…
wbHLH216	TCCAATATTTTAAGTAGTCGTACAGTTTGTTTCTCCTAGCGAAGTGTACCGGTACATGCATAAAATACGGAAGAATGGAGAAGGCATGACTTGCATTTCCCAACTTCCGGCTGGAATGAGTAACAGCAAAGATGCCAAGTTCAAAGAGTGTGAGTTTCCCATCTTTCAGGTCTTCTGTTCTTAATGATGAAGATATGATAGCCCTTAGCCTTGACGGTTTGACCTCCCTTGCACTGTTCAGAAGACACAATTAGGAAATGATTGCTATTTGAGGTGTTCTGCTATATGCTCATAAGTTCTACATGAAGATCAAAAACTGTTGTTTCCATGCCTTCAGTCCTTCACATGTCAGTTACATTTTGCTTGCTAGTTCTCACCATAGTCTTCTCTAGTCCCTAC…
wbHLH217	CCGCGGGCGGCGCGGTTCTTGCCGCATCTCATCTGCGCGGCCACACGGCCTGCGGCAGAGAAAGCGGGCGCTCATGCTGGTCTCCGCGATCTCATATATAGCCTGCAACCCTGATTGATGCGAGCTTGGCGGAATTTGCTTTCCTCTGTTATTCTCTGCGCGAAATATGTGGCTCTAAGGCTTTAAGAACTGCTGCTATGCAATTCTGGTCATAGGTGATTTGGTGATAATACCCGTGAGAAACTGGTTAACTCGTGACACGAGTCTGCAGATCTCATAGCATATGAGAGCAGGTTTCACTTAGTGGTTGGTGATTTTGCAGTGCCCTTCTTCTTTTAGCAATGGGCAATTGTGCACTGAATGCTATGCAGCCTTCCAGGGCTCTTCTTGCCCAGTATG…
wbHLH218	GCACGGTGACCGGCGGCGCTGCGGCTGAAGGGAAAGGAAAGAAGAAGGGAATGCCAGCCAAGAACCTCATGGCGGAGCGTCGTCGTCGGAAGAAGCTCAATGACCGGCTCTACATGCTCAGGTCCGTCGTGCCGAAGATCAGCAAGATGGACAGGGCTTCGATTCTCGGTGACGCGATCGAGTACCTCAAGGAGCTCCTGCACAAGATCAGCAATCTTCAGAATGAGCTTGAATCATCCCCTTCCATGCCCTCGCTGCCTCCGACGCCCACAAGCTTCCACCCTGTGACTCCGACGTTGCCCGCGCTGCCGTCCCGCGTGAAGGAGGAGCTCTGCCCGAGTGCGCTGCCAAGCCCTACCGGCCAGCAGCCAACCGTTGAGGTTAGGCTCCGGGAAGGCC…
wbHLH219	CTTCCTTCGATGCAAGGAGAGTATGATATGATGGGTTTACCTGCCATAACGATTCAGTATACCTGACTCTTGATGAACAGATATGTTAATGCTGTTTGCTTGGAAATGGACGAACCTGGATTGTTTTTGTATCAGGATGACTTCCAATTCTGGGTGGGGGGTCGGGGTCAAATCTAGAGTTCTGTACAATGCGGAAGTAGGCAGCCATGTGAACAAGTTAGATCTCCCCAAGGATTCCGGCAGCAATAAACGCTTAAGGTCAGAGCCCTGTGGTAGGCCGACATCTAAGGCTTGTAGGGAAAAAGTGAGAAGAGACAAGCTGAATGACAGGTTCCTTGAATTGGGTACTACATTGGATCCTGGTAAGCCAGTAAAAGCTGACAAAGCTGCTATCCTGAG…
wbHLH220	CAGCCGCGGCTACATCCCCGGCTACCCGATGAGCTCCGGGTGGGAGGAGTCGTCGCTCATGTCGGAGAACATGTCCGGGATGAAGCGCCCCCGGGACTCCTCAGAGCCTGCCGCCCAGAACGGCCTGGCGCACCAGTTCAGCCTGCCCAAGACCTCGTCGGAGATGGCCGCCATCGAGAAGTTCCTCCAGTTCCAGGACGCCGTGCCCTGCAAGATCCGGGCCAAGCGCGGCTGCGCCACGCACCCCCGCAGCATCGCCGAGCGGGTGAGGAGGACAAGAATCAGCGAGCGAATCAGGAAGCTGCAAGAGCTCGTCCCAAACATGGACAAGCAAACCAACACGGCTGACATGTTGGATCTGGCTGTCGACTACATCAAGGAGCTCCAGGAGCAGGTCAA…
wbHLH221	CGGCGGAGGAGCAGGATCAACGAGAAGATGAAGGCGCTGCAGAGCCTGATACCCAATTCCAACAAGACTGACAAGGCATCCATGCTCGACGAGGCCATTGAGTATCTGAAGCAACTGCAGCTCCAAGTACAGATGCTGTCTATGAGAAACGGCGTTTACTTGAACCCATCGTATCTGTCTGCAGCGCTTGAGCCTATGCAAGCATCACAAATGTTTGCAGCACTTGGTGTCAGTGGGAGGAATGTGGCGGCACCAAGCTCCGGGGCAGTAGCCCCGCCTGTAAACCAAAGTTCAGGAGCTCATCATCCATTCGATCCGATGAATTCTCCTCAACAAAATCAACCACAGCCTCTTGTGTTACCAAGCTGTCCTAAAACAACCATTTCAGAGCCTCCGTTT…
wbHLH222	ATGGAGACGAATGAGAAGAACGCCGCTGATTTGGAGGAGAAGAACCNNNNNNNNNNNNNNNNNNNNNNNNNNNNNNNNNNNNNNNNNNNNNNCTTCTCGCTCTCGCCGGAAGCTCAGATGGATTCTTCCAGCAGTGCGCTGGCCGCCATGGGGAATCCGTTCCCTCCTGGCTTATGGAACCCACCTGGCCAGAACTTCGGGTTGGGGGAGACCAACACGAACGCTATGCTGAATGGACACCAGTTCTCCTCGTTTTTGGGGATGCTGTCAGCAGCAACGCCCGCATATCCCGGCGCCCAGTCGGGGTTCATGGATTGCGGAACAGGGTTTCCTGGCTTAAGTGCAAACAGTCTTGGAGCCATGATGGATCACCCTTTTTCCAGGAACCCTCCTATGGGT…
wbHLH223	CTCACCATTGTCACCAACACAATACCATCATCCTTCCTCTCACTCCTCTCTCTCACACAGAGACACATCACTCTCTCTCTCTCTCTCTCTCATCTCCGTCTCTGTCAGAAGGGGAGGCCAAGAAAGAAGTGGAGGAGGGGGAAAGACGGGCAATGGAGCTGGACGAGCAGGCGTTCTTGGAGGAGCTCTTCTCGCTGAGGAGGGACGCCACGGCCGCGTGGGAGTGCAATGCCATGGGGGACTTCTTCTCCCCGGCCTGCGGCGCCGGCGCCGCAGGCATGGACTGCTTCCAGGAGCGGCACCAGCCCACCGTCAGCGTGCTGCCCACCTTCACGGCCTCGTTCGAGCAGCCGCACCCGCAGCAGCATCAGCATCACCAGCACGCGGCGGTGGCTTCTG…
wbHLH224	CCTGGTGCCGGCCGCTATGGAAGCATCGGGGTCCAGCTCCGGCTTCGGAGCCGGTCCACAGATGTTCCCGCTCCTCAACTTGGGCGGTACCGGACCGTTCGACGTCTCTGGGTTCGACCTTGGCGCCTCCGGCGCTGGAGGCGGCGACTTCACGGCGTTCCTTGGCGCCGGCAACGCGTCGAACACATCGCCGGTTTCCCTGCTGCCGCATGGGAACACGGGGTTTCTCGGCTCCTTCGGCGGCTTCGGCACCGCACCGGCACAGATGACAGAGTTTGGTGGCCTCGCCGGTTTCGACTTGTTCGACACCGGTGCCGGGGGCGGAGGCGGGGGCGGGAGCGGCTCCTCCTCAGAGGGCCCGGCTGCTCCGGTGTCCTTGACCGCTCCTTTCTNNNNNNN…
wbHLH225	ATGGAGGCCGACATGGACGCGAGCTTGGACTTCTTGGAGCTGGAGGCCCATCTGGTGTTCGATCTCGGAGACGCCGATAGCAAACGTTGGATGAGCCTGGCTGACTGCTGCAGCTCGTACCTGCCGGCCGAGGACTCGCTCTCCGGCCTCGACTCCTGCTACAACGACTCCACCGGCTCGCCGTCCACGGCGTCGGCGAGGGCCACCAGGGCCAGCAAGAACATCGTTGAGGAGAGGGACCGGCGCAGGCGGCTCAACGAGAAGCTCTACGCCATCCGCGGCGTCGTCCCAAACATCACCAAGATGGACAAGGCGTCCATCATCCAGGACGCCGTCGCATACATCGAGGAGCTGCAGGAGCAGGAGCGCCGGATCCTCGCCGAGGTGTCCGACCTCGAG…
