# Supplementary material for: Global identification, structural analysis and expression characterization of bHLH transcription factors in wheat
Source: BMC Plant Biol. 2017 May 30;17:90. doi: 10.1186/s12870-017-1038-y (PMC5450219; doi:10.1186/s12870-017-1038-y)
Supplement: Supplementary file 6 — Two hundred twenty-five bHLH transcription factor protein sequence of wheat. (XLSX 29 kb) [file 12870_2017_1038_MOESM6_ESM.xlsx]

## Sheet: Sheet1
Comparing predicted bHLH genes (orange row), wheat bHLH genes of PlantTFDB (green row) and WheatTFDB (blue row).bHLH genes present in all,only two or one database are marked by ***, ** and *，respectively.
***	wbHLH001	1A	76228956	76234521
***	Tae033736	1A	76229462	76234521
***	TaTF00239	1A	76229835	76234505
***	Tae025969	1A	152247618	152246751
***	TaTF00218	1A	152247690	152246520
***	wbHLH156	1A	152247906	152246545
***	Tae025823	1A	214505951	214506957
***	TaTF00232	1A	214505951	214506957
***	wbHLH002	1A	214506589	214507010
***	TaTF00230	1A	214506957	214505952
***	wbHLH009	2A	115191692	115193314
***	TaTF00207	2A	115191697	115193307
***	Tae044479	2A	115191797	115193084
***	Tae012764	2A	115192332	115192892
***	TaTF00199	2A	115193220	115192332
***	Tae047040	2A	221216097	221215142
***	wbHLH014	2A	221216097	221214859
***	TaTF00200	2A	221216397	221215141
***	TaTF00193	2A	221216426	221215141
***	wbHLH164	2A	225108269	225111525
***	TaTF00180	2A	225108979	225110018
***	Tae045347	2A	225109028	225109116
***	Tae053311	2A	225109566	225110069
***	Tae050059	2A	231596187	231594785
***	TaTF00248	2A	231596462	231594064
***	wbHLH015	2A	231596761	231593985
***	TaTF00164	2A	242226353	242226038
***	TaTF00236	2A	242226490	242225782
***	Tae056534	2A	242226545	242225782
***	TaTF00166	2A	242226591	242225782
***	wbHLH016	2A	242226745	242216558
***	TaTF00204	2B	83157425	83158960
***	Tae035912	2B	83158954	83157641
***	TaTF00216	2B	83158997	83157410
***	Tae031218	2B	83159008	83157641
***	Tae040529	2B	83159008	83157657
***	wbHLH021	2B	83159075	83157419
***	TaTF00190	2B	83159192	83157483
***	Tae034308	2B	141847239	141846116
***	Tae029544	2B	141851751	141846057
***	TaTF00254	2B	141851827	141846042
***	TaTF00257	2B	141851848	141845806
***	wbHLH022	2B	141851964	141845664
***	TaTF00292	3A	1418631	1419611
***	TaTF00224	3A	1419449	1419367
***	Tae004311	3A	1419611	1418678
***	Tae049835	3A	1419910	1418717
***	TaTF00212	3A	1419922	1418774
***	wbHLH225	3A	1419922	1418717
***	TaTF00213	3A	1419927	1418717
***	TaTF00214	3A	1419930	1418636
***	TaTF00215	3A	1419932	1419262
***	TaTF00208	3A	1419935	1419240
***	TaTF00223	3A	1419935	1419182
***	TaTF00206	3A	1419937	1419230
***	TaTF00281	3B	644495	646530
***	TaTF00275	3B	644511	646069
***	TaTF00279	3B	644558	646095
***	Tae068240	3B	644616	646268
***	wbHLH037	3B	644679	646186
***	TaTF00293	3B	644680	646226
***	TaTF00287	3B	644686	646247
***	Tae057200	3B	644689	646251
***	TaTF00283	3B	644689	646251
***	Tae031084	3B	89060455	89059498
***	Tae041053	3B	89060520	89059852
***	Tae044422	3B	89060525	89059852
***	Tae037520	3B	89060527	89059827
***	Tae045303	3B	89060608	89059498
***	TaTF00228	3B	89060620	89058656
***	TaTF00294	3B	89060620	89059873
***	wbHLH052	3B	89060620	89059498
***	TaTF00238	3B	89060682	89059857
***	TaTF00252	3B	89060840	89059827
***	TaTF00277	3B	309573982	309575289
***	Tae037981	3B	309574050	309574825
***	wbHLH039	3B	309574050	309577182
***	TaTF00235	3B	672512154	672510765
***	Tae035553	3B	672512487	672510768
***	wbHLH057	3B	672513458	672510080
***	Tae051770	4A	165726473	165722711
***	TaTF00247	4A	165726473	165722476
***	Tae061401	4A	165726772	165722900
***	TaTF00194	4A	165726830	165722688
***	wbHLH224	4A	165726901	165722900
***	TaTF00286	4B	280487116	280485936
***	Tae030578	4B	280487134	280487040
***	Tae051965	4B	280487184	280487008
***	Tae038907	4B	280487416	280485099
***	Tae047520	4B	280487416	280485308
***	TaTF00161	4B	280487527	280485069
***	wbHLH076	4B	280487548	280484436
***	wbHLH184	4B	313065059	313064566
***	Tae005418	4B	313065107	313064366
***	TaTF00243	4B	313065107	313064369
***	TaTF00220	4B	313065128	313064393
***	TaTF00227	4B	313554672	313547534
***	TaTF00282	4B	313554672	313554188
***	Tae008631	4B	313554840	313547843
***	Tae026503	4B	313554840	313547811
***	Tae067203	4B	313554840	313551421
***	TaTF00219	4B	313554858	313547662
***	TaTF00260	4B	313554858	313554236
***	wbHLH090	4B	313554858	313547621
***	Tae061121	5A	65937753	65935359
***	Tae065959	5A	65937753	65935719
***	TaTF00157	5A	65937753	65935700
***	wbHLH086	5A	65938337	65934923
***	wbHLH087	5A	65938351	65934999
***	Tae004097	5A	77706703	77705702
***	TaTF00274	5A	77706703	77705360
***	wbHLH103	5A	77706707	77705311
***	TaTF00271	5A	77706708	77705987
***	Tae040095	5A	91382043	91381018
***	TaTF00244	5A	91382131	91380778
***	TaTF00237	5A	91382134	91381018
***	wbHLH088	5A	91382139	91380006
***	wbHLH198	5B	49132393	49131472
***	TaTF00158	5B	49132545	49131412
***	Tae067295	5B	49132983	49131650
***	wbHLH093	5B	147173799	147175010
***	Tae028319	5B	147174211	147174606
***	TaTF00259	5B	147174211	147174908
***	wbHLH096	5B	215036301	215038076
***	TaTF00159	5B	215036712	215037779
***	Tae067367	5B	215037158	215038076
***	TaTF00177	5B	215037158	215039953
***	TaTF00261	5B	233655466	233653869
***	wbHLH106	5B	233655857	233652770
***	Tae021015	5B	233655861	233654550
***	wbHLH099	5B	254830263	254832490
***	TaTF00210	5B	254830298	254831645
***	TaTF00222	5B	254830316	254831408
***	Tae010563	5B	254830466	254831645
***	TaTF00201	6A	7199982	7199091
***	Tae006808	6A	7199984	7198394
***	TaTF00264	6A	7199994	7198127
***	Tae022895	6A	7200819	7198469
***	Tae045152	6A	7200819	7199091
***	Tae038368	6A	7200830	7199090
***	TaTF00205	6A	7200926	7199103
***	TaTF00209	6A	7200926	7198161
***	wbHLH115	6A	7201034	7195901
***	Tae067129	6A	8695932	8696103
***	TaTF00183	6A	8695932	8696430
***	TaTF00170	6A	8696098	8696430
***	wbHLH211	6A	8696098	8696418
***	TaTF00171	6A	8696352	8696103
***	Tae022969	6A	34230601	34226942
***	Tae048272	6A	34230611	34226942
***	TaTF00284	6A	34230666	34230286
***	wbHLH124	6A	34230679	34230090
***	TaTF00182	6A	34230702	34226810
***	Tae064332	6A	48701347	48699914
***	TaTF00272	6A	48702786	48699806
***	wbHLH117	6A	48703101	48699737
***	TaTF00296	6D	147586511	147585077
***	Tae023119	6D	147587066	147585316
***	wbHLH130	6D	147587200	147584156
***	Tae021925	7A	48462760	48461014
***	TaTF00246	7A	48462762	48460353
***	wbHLH136	7A	48462762	48460367
***	Tae015584	7D	108508176	108507682
***	TaTF00178	7D	108508176	108507682
***	Tae065405	7D	108508374	108507347
***	TaTF00169	7D	108508374	108507011
***	wbHLH152	7D	108508374	108506588
***	wbHLH060	4A	2541456	2542658
***	TaTF00273	4A	2541531	2542617
***	Tae019677	4A	2541656	2542120
***	TaTF00181	4A	3304556	3304350
***	TaTF00184	4A	3304913	3304063
***	TaTF00195	4A	3305384	3303820
***	Tae024828	4A	3305629	3304063
***	wbHLH064	4A	3305848	3304044
***	TaTF00288	4B	281130472	281131212
***	Tae047297	4B	281130525	281131078
***	wbHLH182	4B	281130525	281131078
**	wbHLH004	1B	96824760	96826232
**	wbHLH005	1B	96824833	96826255
**	Tae059996	1B	96825092	96825956
**	wbHLH006	1B	107848267	107850096
**	Tae026691	1B	107848281	107849971
**	Tae049567	1B	120219241	120218731
**	wbHLH003	1B	120220866	120218511
**	wbHLH008	1D	49048809	49051810
**	Tae043888	1D	49049858	49051136
**	Tae033736	1D	56472587	56473309
**	wbHLH007	1D	56472587	56473613
**	wbHLH017	2B	34316910	34318006
**	Tae022963	2B	34316917	34317230
**	Tae012764	2B	204556754	204556003
**	wbHLH025	2B	204557389	204555654
**	Tae036516	2B	271860599	271859450
**	wbHLH010	2B	271860809	271859314
**	Tae037045	2B	297338091	297338711
**	wbHLH157	2B	297338091	297338711
**	Tae011268	2D	81819122	81818308
**	wbHLH026	2D	81820115	81815939
**	Tae027689	2D	83871456	83869357
**	wbHLH011	2D	83871731	83869052
**	Tae022109	2D	86575615	86575214
**	wbHLH028	2D	86575627	86574837
**	Tae031560	2D	113580654	113579667
**	wbHLH029	2D	113580667	113578074
**	Tae067758	2D	135821051	135819815
**	wbHLH031	2D	135821051	135819815
**	Tae057954	3B	969001	970601
**	wbHLH035	3B	969001	970652
**	Tae062768	3B	4448690	4447743
**	wbHLH050	3B	4449033	4447743
**	wbHLH040	3B	453123830	453125211
**	Tae031869	3B	453124702	453124796
**	Tae056674	3B	459194085	459193171
**	wbHLH055	3B	459194598	459193171
**	Tae025033	3B	525706437	525705857
**	Tae056775	3B	525706437	525705801
**	wbHLH056	3B	525706437	525703204
**	Tae057340	3B	525976542	525977248
**	wbHLH041	3B	525976542	525977305
**	wbHLH044	3B	642565021	642568022
**	Tae049690	3B	642566958	642568336
**	wbHLH046	3B	696043356	696047065
**	Tae003897	3B	696043888	696046529
**	wbHLH047	3B	696043888	696046529
**	Tae010504	3D	1185252	1186412
**	wbHLH175	3D	1185252	1185675
**	Tae022343	3D	1217860	1217467
**	wbHLH033	3D	1217860	1216886
**	Tae032850	4A	141547809	141546622
**	wbHLH066	4A	141550337	141547082
**	Tae008064	4B	4535063	4534493
**	wbHLH194	4B	4535157	4533859
**	Tae003070	4B	16308181	16304373
**	wbHLH193	4B	16308333	16304148
**	Tae047819	4D	3168108	3169665
**	wbHLH081	4D	3168108	3169670
**	Tae045071	4D	56996418	56995812
**	wbHLH084	4D	56997178	56995211
**	wbHLH094	5B	177928014	177930268
**	Tae045922	5B	177928179	177929414
**	wbHLH097	5B	220119961	220132458
**	Tae020831	5B	220130310	220131824
**	wbHLH098	5B	243913721	243917620
**	Tae007616	5B	243913847	243916564
**	Tae047918	5D	101923064	101920983
**	Tae029124	5D	101923145	101920983
**	wbHLH109	5D	101923779	101920631
**	Tae037903	5D	110556217	110555757
**	wbHLH110	5D	110556222	110555037
**	Tae021720	5D	128793697	128791862
**	wbHLH112	5D	128800497	128791723
**	wbHLH114	6A	169748308	169753463
**	Tae022228	6A	169749209	169749709
**	Tae037032	6A	171139312	171137055
**	wbHLH119	6A	171139860	171136569
**	Tae037032	6B	142636927	142634697
**	wbHLH125	6B	142639229	142633966
**	Tae041898	6D	88241231	88236868
**	Tae022252	6D	88241422	88236787
**	wbHLH128	6D	88241634	88235589
**	Tae054474	6D	113961925	113962966
**	Tae060879	6D	113961929	113962654
**	wbHLH127	6D	113961951	113965092
**	Tae056913	6D	148636953	148636546
**	wbHLH131	6D	148637512	148635976
**	Tae041051	6D	169210397	169212219
**	wbHLH120	6D	169210909	169212116
**	Tae051842	6D	169210963	169213057
**	wbHLH140	7B	21922437	21926277
**	Tae027706	7B	21922642	21925689
**	Tae046650	7B	71638259	71636872
**	wbHLH143	7B	71638613	71636213
**	wbHLH219	7D	42947124	42948662
**	Tae057638	7D	42947928	42950466
**	Tae021925	7D	64487244	64488951
**	wbHLH145	7D	64487244	64488951
**	Tae046379	7D	64487699	64488951
**	Tae034821	7D	66064415	66063439
**	wbHLH150	7D	66064834	66061961
**	Tae045378	4B	312357163	312362272
**	wbHLH071	4B	312357346	312360070
**	Tae048015	4B	312357403	312359837
**	TaTF00265	2A	50776356	50773832
**	TaTF00289	2A	50777138	50776182
**	wbHLH012	2A	50777168	50773368
**	wbHLH013	2A	100543832	100542387
**	TaTF00211	2A	100543880	100543076
**	TaTF00280	3A	231936	231300
**	wbHLH032	3A	232899	231191
**	TaTF00242	7B	159190776	159191244
**	TaTF00245	3B	616894	619666
**	wbHLH034	3B	631446	633611
**	TaTF00225	3D	106318703	106317645
**	wbHLH059	3D	106735749	106734159
**	wbHLH072	4B	41409670	41408074
**	TaTF00226	4B	41411049	41407608
**	TaTF00185	4B	304092067	304091976
**	TaTF00197	4B	304092250	304090916
**	wbHLH078	4B	304092340	304091976
**	TaTF00263	4B	304092359	304091965
**	TaTF00241	5A	74542681	74544413
**	wbHLH200	5A	74542681	74544360
**	TaTF00266	5A	120506693	120505156
**	TaTF00267	5A	120506693	120505168
**	wbHLH089	5A	120506794	120505797
**	wbHLH122	6B	118138688	118140622
**	TaTF00285	6B	118139327	118140374
**	TaTF00202	6B	118139367	118140562
**	TaTF00188	6B	118140587	118139810
**	wbHLH134	7A	27545763	27544652
**	TaTF00203	7A	27548397	27544786
**	wbHLH132	7A	60193652	60194619
**	TaTF00256	7A	60193864	60194619
**	TaTF00189	7B	187474114	187476399
**	wbHLH218	7B	187474122	187476647
**	TaTF00233	7D	180475230	180474540
**	wbHLH154	7D	180475873	180474166
**	TaTF00229	6A	87775644	78728960
**	wbHLH118	6A	87775711	87774143
**	wbHLH020	2B	189405142	189407668
**	TaTF00176	2B	189405146	189407260
**	TaTF00191	2B	189405146	189406044
**	TaTF00251	2B	189405146	189405828
**	TaTF00172	2B	189405160	189405784
**	Tae039973	5B	3483571	3482697
**	TaTF00192	5B	3483572	3482642
*	Tae046482	5A	141954687	141947659
*	Tae004879	4B	313071578	313074103
*	Tae012786	1D	108997740	108998928
*	Tae014118	4B	4778014	4777454
*	Tae020743	4D	44561794	44557288
*	Tae020897	7D	19426984	19427302
*	Tae022867	4A	44505660	44506131
*	Tae024314	6A	78728403	78729462
*	Tae025793	2B	21224382	21222891
*	Tae027402	5D	143211683	143212948
*	Tae029907	4B	110382684	110385852
*	Tae035220	4B	313071560	313074196
*	Tae037361	7D	22851617	22850737
*	Tae038022	4B	110382597	110386096
*	Tae038713	5D	5597583	5597214
*	Tae044212	5D	143211601	143212948
*	Tae045966	1B	65707800	65708207
*	Tae048204	7A	13988286	13988875
*	Tae049152	7D	22851617	22850737
*	Tae049339	5B	262852362	262850634
*	Tae049927	7B	205249558	205248711
*	Tae049961	4B	313071737	313074196
*	Tae050319	7B	173378530	173372817
*	Tae054678	5B	179495079	179493847
*	Tae055840	5D	143211690	143212944
*	Tae056032	1B	234374427	234376595
*	Tae057193	1B	125792073	125791769
*	Tae059495	7D	2658172	2658780
*	Tae059852	3D	6578769	6581318
*	Tae059960	6B	24705257	24704700
*	Tae065877	3B	679280	682411
*	Tae067156	4B	313071810	313074196
*	Tae068487	5B	262852395	262851889
*	Tae051842	6A	200963395	200962131
*	Tae048505	6A	200963449	200962131
*	Tae029065	7D	134240003	134239584
*	TaTF00160	3A	178631857	178632234
*	TaTF00162	3A	179421044	179421470
*	TaTF00163	1A	31846092	31845596
*	TaTF00165	7A	138826670	138825796
*	TaTF00167	3A	178631860	178632268
*	TaTF00168	3A	178509118	178508908
*	TaTF00173	3A	178675978	178675586
*	TaTF00174	1A	34953059	34952942
*	TaTF00175	3A	105964442	105964838
*	TaTF00179	3A	49962467	49961496
*	TaTF00186	4A	177092635	177094930
*	TaTF00187	6A	148721583	148722035
*	TaTF00196	3A	170804210	170805193
*	TaTF00198	3A	162737635	162736698
*	TaTF00217	7A	70297152	70296204
*	TaTF00221	4B	312492179	312495103
*	TaTF00231	2A	19415856	19413236
*	TaTF00234	3B	67050626	67050455
*	TaTF00240	3B	27443115	27443511
*	TaTF00249	5A	108184963	108186283
*	TaTF00250	5A	93569146	93568979
*	TaTF00253	5A	108184963	108186110
*	TaTF00255	4B	194338865	194339942
*	TaTF00258	5A	108184963	108186186
*	TaTF00262	IWGSC_CSS_7AL_scaff_4458754	14236	13012
*	TaTF00268	7B	4019883	4019427
*	TaTF00269	3A	402199	401104
*	TaTF00270	4A	106609825	106609271
*	TaTF00276	2A	19415232	19413617
*	TaTF00278	6A	189432512	189433306
*	TaTF00290	7D	215411929	215413763
*	TaTF00291	2A	248140488	248141080
*	TaTF00295	2A	236100789	236100349
*	wbHLH018	2B	92080106	92082631
*	wbHLH019	2B	110775337	110780363
*	wbHLH023	IWGSC_CSS_2AS_scaff_5263615	2838	7285
*	wbHLH024	2B	179769936	179767673
*	wbHLH027	2B	92080049	92083324
*	wbHLH030	2D	126291232	126289623
*	wbHLH036	3B	929810	932550
*	wbHLH038	3B	54261459	54262676
*	wbHLH042	3B	525999436	526000500
*	wbHLH043	3B	538631852	538632968
*	wbHLH045	3B	694341414	694342997
*	wbHLH048	3B	890687	889376
*	wbHLH049	3B	901180	898930
*	wbHLH051	3B	14093501	14090778
*	wbHLH053	3B	295036038	295035400
*	wbHLH054	3B	458229414	458228272
*	wbHLH058	3D	852910	854427
*	wbHLH061	IWGSC_CSS_4DL_scaff_14391260	1836	3252
*	wbHLH062	4A	46745524	46749343
*	wbHLH063	4A	167018116	167020699
*	wbHLH065	IWGSC_CSS_4BL_scaff_7039126	2971	4599
*	wbHLH067	4B	166824131	166826482
*	wbHLH068	4B	194680428	194682888
*	wbHLH069	IWGSC_CSS_4DL_scaff_14428623	11250	10080
*	wbHLH070	4B	284097213	284095583
*	wbHLH073	4B	122432904	122430451
*	wbHLH074	4B	257757216	257753723
*	wbHLH075	4B	270832179	270823602
*	wbHLH077	4B	286656334	286654667
*	wbHLH079	4B	317038547	317039192
*	wbHLH080	4D	3100226	3102477
*	wbHLH082	4D	11573804	11577308
*	wbHLH083	4D	116979194	116981197
*	wbHLH085	4D	117619657	117617793
*	wbHLH091	5A	142535507	142534889
*	wbHLH092	IWGSC_CSS_5AS_scaff_1549422	8563	6134
*	wbHLH095	5B	196993852	196995312
*	wbHLH100	5B	79785571	79784604
*	wbHLH101	5B	146246768	146243484
*	wbHLH102	5B	167553962	167551309
*	wbHLH104	5B	194928247	194927426
*	wbHLH105	5B	196871640	196870409
*	wbHLH107	IWGSC_CSS_5BL_scaff_10889232	6930	2695
*	wbHLH108	IWGSC_CSS_5BL_scaff_10889232	6915	2695
*	wbHLH111	5D	128043365	128038808
*	wbHLH113	IWGSC_CSS_6BL_scaff_1185909	32	1267
*	wbHLH116	IWGSC_CSS_6DS_scaff_1239953	5381	2805
*	wbHLH121	IWGSC_CSS_4AL_scaff_7173570	5652	2734
*	wbHLH123	6D	166601979	166599126
*	wbHLH126	6D	49554479	49557777
*	wbHLH129	6D	127541349	127540322
*	wbHLH133	7B	21919635	21925995
*	wbHLH135	7D	35794377	35790449
*	wbHLH137	7B	141214939	141214288
*	wbHLH138	7A	66491631	66489297
*	wbHLH139	7D	43194864	43195400
*	wbHLH142	IWGSC_CSS_7DL_scaff_3357699	11727	9681
*	wbHLH144	7D	26494451	26497380
*	wbHLH146	IWGSC_CSS_7BL_scaff_6631746	9579	6192
*	wbHLH147	7D	133427893	133432050
*	wbHLH148	7D	35794169	35789045
*	wbHLH149	IWGSC_CSS_7DS_scaff_3906192	4258	4734
*	wbHLH151	7D	95614062	95612412
*	wbHLH153	IWGSC_CSS_7BS_scaff_626517	601	166
*	wbHLH155	IWGSC_CSS_1DL_scaff_1377471	1	1289
*	wbHLH158	IWGSC_CSS_2AL_scaff_6377329	4325	607
*	wbHLH159	IWGSC_CSS_2AS_scaff_5263615	2620	7588
*	wbHLH160	IWGSC_CSS_2AS_scaff_5263615	2838	7286
*	wbHLH161	IWGSC_CSS_2AS_scaff_5283095	3192	981
*	wbHLH162	IWGSC_CSS_2BL_scaff_7980948	951	1421
*	wbHLH163	IWGSC_CSS_2BL_scaff_8024059	6898	2828
*	wbHLH165	IWGSC_CSS_2BL_scaff_8041793	1416	2897
*	wbHLH166	3B	164712923	164713537
*	wbHLH167	IWGSC_CSS_2DL_scaff_9861737	5893	4626
*	wbHLH168	IWGSC_CSS_2DL_scaff_9898167	1509	2226
*	wbHLH169	2B	320028369	320027511
*	wbHLH170	IWGSC_CSS_2DS_scaff_5358667	2847	2298
*	wbHLH171	3D	116412195	116411627
*	wbHLH172	IWGSC_CSS_3AS_scaff_101750	3484	705
*	wbHLH173	3B	553696208	553694862
*	wbHLH174	IWGSC_CSS_3AS_scaff_3340492	409	1943
*	wbHLH176	IWGSC_CSS_3DL_scaff_4745638	316	3
*	wbHLH177	IWGSC_CSS_4AL_scaff_7131151	4583	8209
*	wbHLH178	IWGSC_CSS_4AS_scaff_5952182	6811	5675
*	wbHLH179	IWGSC_CSS_4BL_scaff_7021984	15762	17132
*	wbHLH180	IWGSC_CSS_4BL_scaff_7028980	823	58
*	wbHLH181	4A	52634701	52631352
*	wbHLH183	IWGSC_CSS_4DL_scaff_14186981	398	1
*	wbHLH185	IWGSC_CSS_4DL_scaff_14348633	4763	3354
*	wbHLH186	IWGSC_CSS_4DL_scaff_14365645	132	1353
*	wbHLH187	IWGSC_CSS_4DL_scaff_14378858	1321	2
*	wbHLH188	4A	21610354	21611810
*	wbHLH189	4B	293743503	293742124
*	wbHLH190	IWGSC_CSS_4DL_scaff_14462186	1390	2560
*	wbHLH191	IWGSC_CSS_4DL_scaff_14419757	4141	931
*	wbHLH192	IWGSC_CSS_4DL_scaff_14466250	815	2331
*	wbHLH195	IWGSC_CSS_4DS_scaff_2316982	2482	3083
*	wbHLH196	IWGSC_CSS_4DS_scaff_2325065	260	2990
*	wbHLH197	IWGSC_CSS_5AL_scaff_1404752	2	1476
*	wbHLH199	IWGSC_CSS_5DS_scaff_2731848	6647	5117
*	wbHLH201	5D	101541377	101545325
*	wbHLH202	IWGSC_CSS_5BL_scaff_10889232	10235	3781
*	wbHLH203	IWGSC_CSS_5BL_scaff_10889232	10409	3372
*	wbHLH204	5A	66512642	66513514
*	wbHLH205	IWGSC_CSS_5DL_scaff_4494114	1349	8
*	wbHLH206	IWGSC_CSS_5DL_scaff_4598768	3995	2448
*	wbHLH207	5B	23199253	23200731
*	wbHLH208	IWGSC_CSS_6AL_scaff_3025472	403	9
*	wbHLH209	6B	190566760	190570099
*	wbHLH210	IWGSC_CSS_6AL_scaff_5754244	5516	2132
*	wbHLH212	IWGSC_CSS_6AS_scaff_4359078	1248	541
*	wbHLH213	IWGSC_CSS_6AS_scaff_4378919	1324	11
*	wbHLH214	IWGSC_CSS_6BS_scaff_2905508	1	2784
*	wbHLH215	IWGSC_CSS_6BS_scaff_2905508	659	2413
*	wbHLH216	IWGSC_CSS_6DL_scaff_2010053	2360	6289
*	wbHLH217	IWGSC_CSS_6DS_scaff_1239953	5971	2139
*	wbHLH220	IWGSC_CSS_7AS_scaff_4058401	1	955
*	wbHLH221	7D	26494617	26497327
*	wbHLH222	IWGSC_CSS_7BS_scaff_3094409	1471	1
*	wbHLH223	IWGSC_CSS_7DL_scaff_3291778	3614	1419
*	wbHLH141	7B	159189753	159191907
