# Supplementary material for: Global identification, structural analysis and expression characterization of bHLH transcription factors in wheat
Source: BMC Plant Biol. 2017 May 30;17:90. doi: 10.1186/s12870-017-1038-y (PMC5450219; doi:10.1186/s12870-017-1038-y)
Supplement: Supplementary file 10 — Location of wheat bHLH on chromosome. (XLSX 16 kb) [file 12870_2017_1038_MOESM10_ESM.xlsx]

## Sheet: Sheet1
Chromosome locations of bHLH gene in wheat
wbHLH001	1A	76228956	76234521
wbHLH156	1A	152247906	152246545
wbHLH002	1A	214506589	214507010
wbHLH004	1B	96824760	96826232
wbHLH005	1B	96824833	96826255
wbHLH006	1B	107848267	107850096
wbHLH003	1B	120220866	120218511
wbHLH008	1D	49048809	49051810
wbHLH007	1D	56472587	56473613
wbHLH009	2A	115191692	115193314
wbHLH014	2A	221216097	221214859
wbHLH164	2A	225108269	225111525
wbHLH015	2A	231596761	231593985
wbHLH016	2A	242226745	242216558
wbHLH012	2A	50777168	50773368
wbHLH013	2A	100543832	100542387
wbHLH021	2B	83159075	83157419
wbHLH022	2B	141851964	141845664
wbHLH017	2B	34316910	34318006
wbHLH025	2B	204557389	204555654
wbHLH010	2B	271860809	271859314
wbHLH157	2B	297338091	297338711
wbHLH020	2B	189405142	189407668
wbHLH018	2B	92080106	92082631
wbHLH019	2B	110775337	110780363
wbHLH024	2B	179769936	179767673
wbHLH027	2B	92080049	92083324
wbHLH169	2B	320028369	320027511
wbHLH026	2D	81820115	81815939
wbHLH011	2D	83871731	83869052
wbHLH028	2D	86575627	86574837
wbHLH029	2D	113580667	113578074
wbHLH031	2D	135821051	135819815
wbHLH030	2D	126291232	126289623
wbHLH225	3A	1419922	1418717
wbHLH032	3A	232899	231191
wbHLH037	3B	644679	646186
wbHLH052	3B	89060620	89059498
wbHLH039	3B	309574050	309577182
wbHLH057	3B	672513458	672510080
wbHLH035	3B	969001	970652
wbHLH050	3B	4449033	4447743
wbHLH040	3B	453123830	453125211
wbHLH055	3B	459194598	459193171
wbHLH056	3B	525706437	525703204
wbHLH041	3B	525976542	525977305
wbHLH044	3B	642565021	642568022
wbHLH046	3B	696043356	696047065
wbHLH047	3B	696043888	696046529
wbHLH034	3B	631446	633611
wbHLH036	3B	929810	932550
wbHLH038	3B	54261459	54262676
wbHLH042	3B	525999436	526000500
wbHLH043	3B	538631852	538632968
wbHLH045	3B	694341414	694342997
wbHLH048	3B	890687	889376
wbHLH049	3B	901180	898930
wbHLH051	3B	14093501	14090778
wbHLH053	3B	295036038	295035400
wbHLH054	3B	458229414	458228272
wbHLH166	3B	164712923	164713537
wbHLH173	3B	553696208	553694862
wbHLH175	3D	1185252	1185675
wbHLH033	3D	1217860	1216886
wbHLH059	3D	106735749	106734159
wbHLH058	3D	852910	854427
wbHLH171	3D	116412195	116411627
wbHLH224	4A	165726901	165722900
wbHLH060	4A	2541456	2542658
wbHLH064	4A	3305848	3304044
wbHLH066	4A	141550337	141547082
wbHLH062	4A	46745524	46749343
wbHLH063	4A	167018116	167020699
wbHLH181	4A	52634701	52631352
wbHLH188	4A	21610354	21611810
wbHLH076	4B	280487548	280484436
wbHLH184	4B	313065059	313064566
wbHLH090	4B	313554858	313547621
wbHLH182	4B	281130525	281131078
wbHLH194	4B	4535157	4533859
wbHLH193	4B	16308333	16304148
wbHLH071	4B	312357346	312360070
wbHLH072	4B	41409670	41408074
wbHLH078	4B	304092340	304091976
wbHLH067	4B	166824131	166826482
wbHLH068	4B	194680428	194682888
wbHLH070	4B	284097213	284095583
wbHLH073	4B	122432904	122430451
wbHLH074	4B	257757216	257753723
wbHLH075	4B	270832179	270823602
wbHLH077	4B	286656334	286654667
wbHLH079	4B	317038547	317039192
wbHLH189	4B	293743503	293742124
wbHLH081	4D	3168108	3169670
wbHLH084	4D	56997178	56995211
wbHLH080	4D	3100226	3102477
wbHLH082	4D	11573804	11577308
wbHLH083	4D	116979194	116981197
wbHLH085	4D	117619657	117617793
wbHLH086	5A	65938337	65934923
wbHLH087	5A	65938351	65934999
wbHLH103	5A	77706707	77705311
wbHLH088	5A	91382139	91380006
wbHLH200	5A	74542681	74544360
wbHLH089	5A	120506794	120505797
wbHLH091	5A	142535507	142534889
wbHLH204	5A	66512642	66513514
wbHLH198	5B	49132393	49131472
wbHLH093	5B	147173799	147175010
wbHLH096	5B	215036301	215038076
wbHLH106	5B	233655857	233652770
wbHLH099	5B	254830263	254832490
wbHLH094	5B	177928014	177930268
wbHLH097	5B	220119961	220132458
wbHLH098	5B	243913721	243917620
wbHLH095	5B	196993852	196995312
wbHLH100	5B	79785571	79784604
wbHLH101	5B	146246768	146243484
wbHLH102	5B	167553962	167551309
wbHLH104	5B	194928247	194927426
wbHLH105	5B	196871640	196870409
wbHLH207	5B	23199253	23200731
wbHLH109	5D	101923779	101920631
wbHLH110	5D	110556222	110555037
wbHLH112	5D	128800497	128791723
wbHLH111	5D	128043365	128038808
wbHLH201	5D	101541377	101545325
wbHLH115	6A	7201034	7195901
wbHLH211	6A	8696098	8696418
wbHLH124	6A	34230679	34230090
wbHLH117	6A	48703101	48699737
wbHLH114	6A	169748308	169753463
wbHLH119	6A	171139860	171136569
wbHLH118	6A	87775711	87774143
wbHLH125	6B	142639229	142633966
wbHLH122	6B	118138688	118140622
wbHLH209	6B	190566760	190570099
wbHLH130	6D	147587200	147584156
wbHLH128	6D	88241634	88235589
wbHLH127	6D	113961951	113965092
wbHLH131	6D	148637512	148635976
wbHLH120	6D	169210909	169212116
wbHLH123	6D	166601979	166599126
wbHLH126	6D	49554479	49557777
wbHLH129	6D	127541349	127540322
wbHLH136	7A	48462762	48460367
wbHLH134	7A	27545763	27544652
wbHLH132	7A	60193652	60194619
wbHLH138	7A	66491631	66489297
wbHLH140	7B	21922437	21926277
wbHLH143	7B	71638613	71636213
wbHLH218	7B	187474122	187476647
wbHLH133	7B	21919635	21925995
wbHLH137	7B	141214939	141214288
wbHLH141	7B	159189753	159191907
wbHLH152	7D	108508374	108506588
wbHLH219	7D	42947124	42948662
wbHLH145	7D	64487244	64488951
wbHLH150	7D	66064834	66061961
wbHLH154	7D	180475873	180474166
wbHLH135	7D	35794377	35790449
wbHLH139	7D	43194864	43195400
wbHLH144	7D	26494451	26497380
wbHLH147	7D	133427893	133432050
wbHLH148	7D	35794169	35789045
wbHLH151	7D	95614062	95612412
wbHLH221	7D	26494617	26497327
The bHLH genes were mapped onto the wheat scaffolds
wbHLH155	IWGSC_CSS_1DL_scaff_1377471	1	1289
wbHLH158	IWGSC_CSS_2AL_scaff_6377329	4325	607
wbHLH023	IWGSC_CSS_2AS_scaff_5263615	2838	7285
wbHLH159	IWGSC_CSS_2AS_scaff_5263615	2620	7588
wbHLH160	IWGSC_CSS_2AS_scaff_5263615	2838	7286
wbHLH161	IWGSC_CSS_2AS_scaff_5283095	3192	981
wbHLH162	IWGSC_CSS_2BL_scaff_7980948	951	1421
wbHLH163	IWGSC_CSS_2BL_scaff_8024059	6898	2828
wbHLH165	IWGSC_CSS_2BL_scaff_8041793	1416	2897
wbHLH167	IWGSC_CSS_2DL_scaff_9861737	5893	4626
wbHLH168	IWGSC_CSS_2DL_scaff_9898167	1509	2226
wbHLH170	IWGSC_CSS_2DS_scaff_5358667	2847	2298
wbHLH172	IWGSC_CSS_3AS_scaff_101750	3484	705
wbHLH174	IWGSC_CSS_3AS_scaff_3340492	409	1943
wbHLH176	IWGSC_CSS_3DL_scaff_4745638	316	3
wbHLH177	IWGSC_CSS_4AL_scaff_7131151	4583	8209
wbHLH121	IWGSC_CSS_4AL_scaff_7173570	5652	2734
wbHLH178	IWGSC_CSS_4AS_scaff_5952182	6811	5675
wbHLH179	IWGSC_CSS_4BL_scaff_7021984	15762	17132
wbHLH180	IWGSC_CSS_4BL_scaff_7028980	823	58
wbHLH065	IWGSC_CSS_4BL_scaff_7039126	2971	4599
wbHLH183	IWGSC_CSS_4DL_scaff_14186981	398	1
wbHLH185	IWGSC_CSS_4DL_scaff_14348633	4763	3354
wbHLH186	IWGSC_CSS_4DL_scaff_14365645	132	1353
wbHLH187	IWGSC_CSS_4DL_scaff_14378858	1321	2
wbHLH061	IWGSC_CSS_4DL_scaff_14391260	1836	3252
wbHLH191	IWGSC_CSS_4DL_scaff_14419757	4141	931
wbHLH069	IWGSC_CSS_4DL_scaff_14428623	11250	10080
wbHLH190	IWGSC_CSS_4DL_scaff_14462186	1390	2560
wbHLH192	IWGSC_CSS_4DL_scaff_14466250	815	2331
wbHLH195	IWGSC_CSS_4DS_scaff_2316982	2482	3083
wbHLH196	IWGSC_CSS_4DS_scaff_2325065	260	2990
wbHLH197	IWGSC_CSS_5AL_scaff_1404752	2	1476
wbHLH092	IWGSC_CSS_5AS_scaff_1549422	8563	6134
wbHLH107	IWGSC_CSS_5BL_scaff_10889232	6930	2695
wbHLH108	IWGSC_CSS_5BL_scaff_10889232	6915	2695
wbHLH202	IWGSC_CSS_5BL_scaff_10889232	10235	3781
wbHLH203	IWGSC_CSS_5BL_scaff_10889232	10409	3372
wbHLH205	IWGSC_CSS_5DL_scaff_4494114	1349	8
wbHLH206	IWGSC_CSS_5DL_scaff_4598768	3995	2448
wbHLH199	IWGSC_CSS_5DS_scaff_2731848	6647	5117
wbHLH208	IWGSC_CSS_6AL_scaff_3025472	403	9
wbHLH210	IWGSC_CSS_6AL_scaff_5754244	5516	2132
wbHLH212	IWGSC_CSS_6AS_scaff_4359078	1248	541
wbHLH213	IWGSC_CSS_6AS_scaff_4378919	1324	11
wbHLH113	IWGSC_CSS_6BL_scaff_1185909	32	1267
wbHLH214	IWGSC_CSS_6BS_scaff_2905508	1	2784
wbHLH215	IWGSC_CSS_6BS_scaff_2905508	659	2413
wbHLH216	IWGSC_CSS_6DL_scaff_2010053	2360	6289
wbHLH116	IWGSC_CSS_6DS_scaff_1239953	5381	2805
wbHLH217	IWGSC_CSS_6DS_scaff_1239953	5971	2139
wbHLH220	IWGSC_CSS_7AS_scaff_4058401	1	955
wbHLH146	IWGSC_CSS_7BL_scaff_6631746	9579	6192
wbHLH222	IWGSC_CSS_7BS_scaff_3094409	1471	1
wbHLH153	IWGSC_CSS_7BS_scaff_626517	601	166
wbHLH223	IWGSC_CSS_7DL_scaff_3291778	3614	1419
wbHLH142	IWGSC_CSS_7DL_scaff_3357699	11727	9681
wbHLH149	IWGSC_CSS_7DS_scaff_3906192	4258	4734
