# Supplementary material for: Global identification, structural analysis and expression characterization of bHLH transcription factors in wheat
Source: BMC Plant Biol. 2017 May 30;17:90. doi: 10.1186/s12870-017-1038-y (PMC5450219; doi:10.1186/s12870-017-1038-y)
Supplement: Supplementary file 11 — Distribution of the identified bHLH TF genes on wheat chromosomes. (XLSX 15 kb) [file 12870_2017_1038_MOESM11_ESM.xlsx]

## Sheet: Sheet1
Distribution of the identified bHLH TF genes on wheat chromosomes
chromosome	Number
1A	3
1B	4
1D	3
2A	12
2B	15
2D	9
3A	4
3B	26
3D	6
4A	11
4B	21
4D	16
5A	10
5B	19
5D	9
6A	11
6B	6
6D	11
7A	5
7B	9
7D	15
