# Supplementary material for: Global identification, structural analysis and expression characterization of bHLH transcription factors in wheat
Source: BMC Plant Biol. 2017 May 30;17:90. doi: 10.1186/s12870-017-1038-y (PMC5450219; doi:10.1186/s12870-017-1038-y)
Supplement: Supplementary file 12 — Orthologous genes of wbHLH to Arabisopsis and rice. (XLSX 18 kb) [file 12870_2017_1038_MOESM12_ESM.xlsx]

## Sheet: Sheet1
Nonredundant Homologous genes of wheat bHLH in Arabisopsis and rice
Protein(wheat)	Protein(Arabidopsis/Rice)	Gene ID	Gene name	Other name	Hyperlink
wbHLH001	AtbHLH016	AT4G00050	UNE10	UNFERTILIZED EMBRYO SAC 10 (UNE10)	http://www.genome.jp/dbget-bin/www_bget?ath:AT4G00050
wbHLH002	AtbHLH105	AT5G54680	ILR3	IAA-LEUCINE RESISTANT3 (ILR3)	http://www.genome.jp/dbget-bin/www_bget?ath:AT5G54680
wbHLH003	AtbHLH001	AT5G41315	GL3	GLABRA 3 (GL3); MYC6.2; GLABROUS 3 (GL3)	http://www.genome.jp/dbget-bin/www_bget?ath:AT5G41315
wbHLH004	AtbHLH051	AT2G40200			http://www.genome.jp/dbget-bin/www_bget?ath:AT2G40200
	OsbHLH035	osa:4324065			http://www.genome.jp/dbget-bin/www_bget?osa:4324065
wbHLH006	AtbHLH008	AT1G09530	PIF3	PURPLE ACID PHOSPHATASE 3 (PAP3);PHYTOCHROME INTERACTING FACTOR 3 (PIF3);PHOTOCURRENT 1 (POC1);PHYTOCHROME-ASSOCIATED PROTEIN 3 (PAP3)	http://www.genome.jp/dbget-bin/www_bget?ath:AT1G09530
wbHLH006	OsbHLH106	osa:4337752			http://www.genome.jp/dbget-bin/www_bget?osa:4337752
wbHLH009	AtbHLH054	AT1G27740	RSL4	RHD6-LIKE4	http://www.genome.jp/dbget-bin/www_bget?ath:AT1G27740
wbHLH010	AtbHLH002	AT1G63650	EGL3	ENHANCER OF GLABRA 3 (EGL3); EGL1; ATMYC-2	http://www.genome.jp/dbget-bin/www_bget?ath:AT1G63650
wbHLH011	AtbHLH062	AT3G07340			http://www.genome.jp/dbget-bin/www_bget?ath:AT3G07340
wbHLH011	OsbHLH093	osa:4335553			http://www.genome.jp/dbget-bin/www_bget?osa:4335553
wbHLH012	AtbHLH065	AT3G59060	PIL6	PHYTOCHROME INTERACTING FACTOR 3-LIKE 6 (PIL6);PHYTOCHROME-INTERACTING FACTOR 5 (PIF5)	http://www.genome.jp/dbget-bin/www_bget?ath:AT3G59060
wbHLH013	AtbHLH029	AT2G28160	FRU	FE-DEFICIENCY INDUCED TRANSCRIPTION FACTOR 1 (FIT1); FER-LIKE REGULATOR OF IRON UPTAKE (FRU)	http://www.genome.jp/dbget-bin/www_bget?ath:AT2G28160
wbHLH014	OsbHLH101	osa:4337015			http://www.genome.jp/dbget-bin/www_bget?osa:4337015
wbHLH015	AtbHLH091	AT2G31210			http://www.genome.jp/dbget-bin/www_bget?ath:AT2G31210
wbHLH016	AtbHLH038	AT3G56970	ORG2	OBP3-RESPONSIVE GENE 2 (ORG2)	http://www.genome.jp/dbget-bin/www_bget?ath:AT3G56970
wbHLH016	OsbHLH056	osa:4325750			http://www.genome.jp/dbget-bin/www_bget?osa:4325750
wbHLH017	AtbHLH045	AT3G06120	MUTE		http://www.genome.jp/dbget-bin/www_bget?ath:AT3G06120
wbHLH019	AtbHLH035	AT5G57150			http://www.genome.jp/dbget-bin/www_bget?ath:AT5G57150
wbHLH019	OsbHLH006	osa:4335417			http://www.genome.jp/dbget-bin/www_bget?osa:4335417
wbHLH021	AtbHLH022	AT4G21330	DYT1	DYSFUNCTIONAL TAPETUM 1 (DYT1)	http://www.genome.jp/dbget-bin/www_bget?ath:AT4G21330
wbHLH021	OsbHLH164	osa:9269572			http://www.genome.jp/dbget-bin/www_bget?osa:9269572
wbHLH026	AtbHLH015	AT2G20180	PIL5	PHYTOCHROME INTERACTING FACTOR 3-LIKE 5 (PIL5)	http://www.genome.jp/dbget-bin/www_bget?ath:AT2G20180
wbHLH026	OsbHLH152	osa:4334324			http://www.genome.jp/dbget-bin/www_bget?osa:4334324
wbHLH032	AtbHLH083	AT1G66470	RHD6	ROOT HAIR DEFECTIVE 6 (RHD6)	http://www.genome.jp/dbget-bin/www_bget?ath:AT1G66470
wbHLH032	OsbHLH125	osa:4326144			http://www.genome.jp/dbget-bin/www_bget?osa:4326144
wbHLH033	OsbHLH168	osa:4326162			http://www.genome.jp/dbget-bin/www_bget?osa:4326162
wbHLH033		AT1G10585			http://www.genome.jp/dbget-bin/www_bget?ath:AT1G10585
wbHLH035	AtbHLH162	AT4G20970			http://www.genome.jp/dbget-bin/www_bget?ath:AT4G20970
wbHLH037	OsbHLH169	osa:4326163			http://www.genome.jp/dbget-bin/www_bget?osa:4326163
wbHLH038	AtbHLH046	AT5G10570			http://www.genome.jp/dbget-bin/www_bget?ath:AT5G10570
wbHLH039	AtbHLH041	AT5G56960			http://www.genome.jp/dbget-bin/www_bget?ath:AT5G56960
wbHLH040	AtbHLH017	AT2G46510	AIB	ABA-INDUCIBLE BHLH-TYPE TRANSCRIPTION FACTOR (ATAIB)	http://www.genome.jp/dbget-bin/www_bget?ath:AT2G46510
wbHLH040	OsbHLH010	osa:4327669			http://www.genome.jp/dbget-bin/www_bget?osa:4327669
wbHLH044	AtbHLH128	AT1G05805			http://www.genome.jp/dbget-bin/www_bget?ath:AT1G05805
wbHLH044	OsbHLH109	osa:4325038			http://www.genome.jp/dbget-bin/www_bget?osa:4325038
wbHLH045	AtbHLH085	AT4G33880	RSL2	RHD6-LIKE2 (RSL2)	http://www.genome.jp/dbget-bin/www_bget?ath:AT4G33880
wbHLH046	AtbHLH116	AT3G26744	ICE1	INDUCER OF CBF EXPRESSION 1 (ICE1); SCREAM (SCRM)	http://www.genome.jp/dbget-bin/www_bget?ath:AT3G26744
wbHLH047	AtbHLH033	AT1G12860	SCRM2	SCREAM 2 (SCRM2);INDUCER OF CBF EXPRESSION 2 (ICE2)	http://www.genome.jp/dbget-bin/www_bget?ath:AT1G12860
wbHLH053	OsbHLH123	osa:4327431			http://www.genome.jp/dbget-bin/www_bget?osa:4327431
wbHLH054	AtbHLH087	AT3G21330			http://www.genome.jp/dbget-bin/www_bget?ath:AT3G21330
wbHLH057	OsbHLH090	osa:4324327			http://www.genome.jp/dbget-bin/www_bget?osa:4324327
wbHLH060	OsbHLH153	osa:4331778			http://www.genome.jp/dbget-bin/www_bget?osa:4331778
wbHLH062	AtbHLH030	AT1G68810			http://www.genome.jp/dbget-bin/www_bget?ath:AT1G68810
wbHLH062	OsbHLH040	osa:4332318			http://www.genome.jp/dbget-bin/www_bget?osa:4332318
wbHLH063	AtbHLH025	AT4G37850			http://www.genome.jp/dbget-bin/www_bget?ath:AT4G37850
wbHLH064	AtbHLH013	AT1G01260			http://www.genome.jp/dbget-bin/www_bget?ath:AT1G01260
wbHLH064	OsbHLH008	osa:4327781			http://www.genome.jp/dbget-bin/www_bget?osa:4327781
wbHLH065	AtbHLH074	AT1G10120			http://www.genome.jp/dbget-bin/www_bget?ath:AT1G10120
wbHLH065		osa:9267087			http://www.genome.jp/dbget-bin/www_bget?osa:9267087
wbHLH067	AtbHLH024	AT4G36930	SPT	SPATULA (SPT)	http://www.genome.jp/dbget-bin/www_bget?ath:AT4G36930
wbHLH068	OsbHLH134	osa:4333457			http://www.genome.jp/dbget-bin/www_bget?osa:4333457
wbHLH076	AtbHLH096	AT1G72210			http://www.genome.jp/dbget-bin/www_bget?ath:AT1G72210
wbHLH080	OsbHLH023	osa:4333965			http://www.genome.jp/dbget-bin/www_bget?osa:4333965
wbHLH086	AtbHLH102	AT1G69010	BIM2	BES1-INTERACTING MYC-LIKE PROTEIN 2 (BIM2)	http://www.genome.jp/dbget-bin/www_bget?ath:AT1G69010
wbHLH086	OsbHLH032	osa:4347359			http://www.genome.jp/dbget-bin/www_bget?osa:4347359
wbHLH088	AtbHLH137	AT5G50915			http://www.genome.jp/dbget-bin/www_bget?ath:AT5G50915
wbHLH089	AtbHLH066	AT2G24260	LRL1		http://www.genome.jp/dbget-bin/www_bget?ath:AT2G24260
wbHLH089	OsbHLH098	osa:4334429			http://www.genome.jp/dbget-bin/www_bget?osa:4334429
wbHLH093	AtbHLH037	AT3G50330	HEC2	HECATE 2 (HEC2)	http://www.genome.jp/dbget-bin/www_bget?ath:AT3G50330
wbHLH094	OsbHLH081	osa:4347540			http://www.genome.jp/dbget-bin/www_bget?osa:4347540
wbHLH095	AtbHLH006	AT1G32640	MYC2	ATMYC2; RD22BP1; JASMONATE INSENSITIVE 1 (JAI1);JASMONATE INSENSITIVE 1 (JIN1); ZBF1	http://www.genome.jp/dbget-bin/www_bget?ath:AT1G32640
wbHLH097	AtbHLH092	AT5G43650	BHLH92		http://www.genome.jp/dbget-bin/www_bget?ath:AT5G43650
wbHLH097	OsbHLH148	osa:4334060			http://www.genome.jp/dbget-bin/www_bget?osa:4334060
wbHLH098	AtbHLH059	AT4G02590	UNE12	UNFERTILIZED EMBRYO SAC 12 (UNE12)	http://www.genome.jp/dbget-bin/www_bget?ath:AT4G02590
wbHLH099	AtbHLH106	AT2G41130			http://www.genome.jp/dbget-bin/www_bget?ath:AT2G41130
wbHLH099	OsbHLH041	osa:4334540			http://www.genome.jp/dbget-bin/www_bget?osa:4334540
wbHLH100	AtbHLH053	AT2G34820			http://www.genome.jp/dbget-bin/www_bget?ath:AT2G34820
wbHLH100	OsbHLH117	osa:4327934			http://www.genome.jp/dbget-bin/www_bget?osa:4327934
wbHLH102	OsbHLH038	osa:4345648			http://www.genome.jp/dbget-bin/www_bget?osa:4345648
wbHLH103	AtbHLH049	AT1G68920			http://www.genome.jp/dbget-bin/www_bget?ath:AT1G68920
wbHLH103	OsbHLH092	osa:4347486			http://www.genome.jp/dbget-bin/www_bget?osa:4347486
wbHLH104	OsbHLH167	osa:4347601			http://www.genome.jp/dbget-bin/www_bget?osa:4347601
wbHLH109	OsbHLH085	osa:4347355			http://www.genome.jp/dbget-bin/www_bget?osa:4347355
wbHLH113	AtbHLH063	AT4G34530	CIB1	CRYPTOCHROME-INTERACTING BASIC-HELIX-LOOP-HELIX 1 (CIB1)	http://www.genome.jp/dbget-bin/www_bget?ath:AT4G34530
wbHLH113	OsbHLH079	osa:4330462			http://www.genome.jp/dbget-bin/www_bget?osa:4330462
wbHLH116	OsbHLH059	osa:4328080			http://www.genome.jp/dbget-bin/www_bget?osa:4328080
wbHLH118	OsbHLH064	osa:4329217			http://www.genome.jp/dbget-bin/www_bget?osa:4329217
wbHLH119	AtbHLH089	AT1G06170			http://www.genome.jp/dbget-bin/www_bget?ath:AT1G06170
wbHLH119	OsbHLH141	osa:4336865			http://www.genome.jp/dbget-bin/www_bget?osa:4336865
wbHLH123	AtbHLH082	AT5G58010	LRL3		http://www.genome.jp/dbget-bin/www_bget?ath:AT5G58010
wbHLH124	AtbHLH095	AT1G49770	RGE1	RETARDED GROWTH OF EMBRYO 1 (RGE1);ZHOUPI (ZOU)	http://www.genome.jp/dbget-bin/www_bget?ath:AT1G49770
wbHLH124	OsbHLH146	osa:4335859			http://www.genome.jp/dbget-bin/www_bget?osa:4335859
wbHLH128	OsbHLH111	osa:4336235			http://www.genome.jp/dbget-bin/www_bget?osa:4336235
wbHLH129	AtbHLH086	AT5G37800	RSL1	RHD6-LIKE1 (RSL1)	http://www.genome.jp/dbget-bin/www_bget?ath:AT5G37800
wbHLH130	OsbHLH034	osa:4330593			http://www.genome.jp/dbget-bin/www_bget?osa:4330593
wbHLH132	OsbHLH174	osa:4340551			http://www.genome.jp/dbget-bin/www_bget?osa:4340551
wbHLH133	OsbHLH096	osa:4340382			http://www.genome.jp/dbget-bin/www_bget?osa:4340382
wbHLH136	OsbHLH086	osa:4340749			http://www.genome.jp/dbget-bin/www_bget?osa:4340749
wbHLH141	OsbHLH060	osa:4344627			http://www.genome.jp/dbget-bin/www_bget?osa:4344627
wbHLH142	OsbHLH002	osa:4350609			http://www.genome.jp/dbget-bin/www_bget?osa:4350609
wbHLH150	AtbHLH098	AT5G53210	SPCH	SPEECHLESS (SPCH)	http://www.genome.jp/dbget-bin/www_bget?ath:AT5G53210
wbHLH150	OsbHLH055	osa:9268477			http://www.genome.jp/dbget-bin/www_bget?osa:9268477
wbHLH152	AtbHLH130	AT2G42280			http://www.genome.jp/dbget-bin/www_bget?ath:AT2G42280
wbHLH152	OsbHLH112	osa:4345984			http://www.genome.jp/dbget-bin/www_bget?osa:4345984
wbHLH154	AtbHLH040	AT4G00120	IND	INDEHISCENT (IND1); (GT140);INDEHISCENT (IND);EMBRYO SAC DEVELOPMENT ARREST 33 (EDA33)	http://www.genome.jp/dbget-bin/www_bget?ath:AT4G00120
wbHLH154	OsbHLH122	osa:4327679			http://www.genome.jp/dbget-bin/www_bget?osa:4327679
wbHLH164	OsbHLH051	osa:4331887			http://www.genome.jp/dbget-bin/www_bget?osa:4331887
wbHLH166	OsbHLH037	osa:4324583			http://www.genome.jp/dbget-bin/www_bget?osa:4324583
wbHLH168	OsbHLH012	osa:4336636			http://www.genome.jp/dbget-bin/www_bget?osa:4336636
wbHLH173	OsbHLH026	osa:4327325			http://www.genome.jp/dbget-bin/www_bget?osa:4327325
wbHLH178	OsbHLH175	osa:4331776			http://www.genome.jp/dbget-bin/www_bget?osa:4331776
wbHLH182	AtbHLH161	AT3G47710	BNQ3		http://www.genome.jp/dbget-bin/www_bget?ath:AT3G47710
wbHLH185	AtbHLH019	AT2G22760			http://www.genome.jp/dbget-bin/www_bget?ath:AT2G22760
wbHLH195	OsbHLH022	osa:4333691			http://www.genome.jp/dbget-bin/www_bget?osa:4333691
wbHLH198	OsbHLH137	osa:4352761			http://www.genome.jp/dbget-bin/www_bget?osa:4352761
wbHLH211	AtbHLH021	AT2G16910	AMS	ABORTED MICROSPORES (AMS)	http://www.genome.jp/dbget-bin/www_bget?ath:AT2G16910
wbHLH211	OsbHLH005	osa:4328113			http://www.genome.jp/dbget-bin/www_bget?osa:4328113
wbHLH212	OsbHLH121	osa:4347252			http://www.genome.jp/dbget-bin/www_bget?osa:4347252
