# Supplementary material for: Global identification, structural analysis and expression characterization of bHLH transcription factors in wheat
Source: BMC Plant Biol. 2017 May 30;17:90. doi: 10.1186/s12870-017-1038-y (PMC5450219; doi:10.1186/s12870-017-1038-y)
Supplement: Supplementary file 22 — Correlation analysis of wbHLH genes expression pattern based on RNA-seq data and Q-PCR analysis. (XLSX 54 kb) [file 12870_2017_1038_MOESM22_ESM.xlsx]

## Sheet: Sheet1
The homeologous gene of bHLH in wheat
bHLH_name	Databanks	Subject	Score	Identities(Query length)	Percentage	Expect	Start	End
wbHLH001	wheat sequence survey chromosome 1AL_v2	IWGSC_chr1AL_v2_ab_k71_contigs_longerthan_200_3943793	1252	696/696 (1389)	100	0	3650	4345
	Wheat TGACv1 whole genome shotgun assembly	TGACv1_scaffold_062395_1DL	1166	678/699 (1389)	97	0	27362	26664
	Wheat TGACv1 whole genome shotgun assembly	TGACv1_scaffold_031037_1BL	1133	671/699 (1389)	96	0	126273	125575
wbHLH002	wheat sequence survey chromosome 1AL_v2	IWGSC_chr1AL_v2_ab_k71_contigs_longerthan_200_1695512	394	218/218 (302)	100	2e-106	987	1204
	Wheat TGACv1 whole genome shotgun assembly	TGACv1_scaffold_034678_1BL	351	211/222 (302)	95	2e-93	17005	17226
	wheat sequence survey chromosome 1DL	IWGSC_chr1DL_ab_k95_contigs_longerthan_200_1377471	333	207/222 (302)	93	5e-88	998	1219
wbHLH003	Wheat TGACv1 whole genome shotgun assembly	TGACv1_scaffold_050349_1BS	1031	709/817 (1869)	87	0	42631	41815
	wheat sequence survey chromosome 1AS	IWGSC_chr1AS_ab_k71_contigs_longerthan_200_3249918	866	480/480 (1869)	100	0	3771	3292
	wheat sequence survey chromosome 1DS	IWGSC_chr1DS_ab_k71_contigs_longerthan_200_1152984	623	427/483 (1869)	88	1e-174	1364	894
wbHLH004	wheat sequence survey chromosome 1AS	IWGSC_chr1AS_ab_k71_contigs_longerthan_200_3297204	1319	731/731 (1234)	100	0	917	187
	wheat sequence survey chromosome 1DS	IWGSC_chr1DS_ab_k71_contigs_longerthan_200_1874314	1168	689/716 (1234)	96	0	1345	2057
	wheat sequence survey chromosome 1BS	IWGSC_chr1BS_ab_k71_contigs_longerthan_200_3460747	1081	694/761 (1234)	91	0	8271	9029
wbHLH005	wheat sequence survey chromosome 1BS	IWGSC_chr1BS_ab_k71_contigs_longerthan_200_3460747	1393	772/772 (1197)	100	0	8271	9042
	wheat sequence survey chromosome 1AS	IWGSC_chr1AS_ab_k71_contigs_longerthan_200_3297204	1101	705/772 (1197)	91	0	917	176
	wheat sequence survey chromosome 1DS	IWGSC_chr1DS_ab_k71_contigs_longerthan_200_1874314	1047	677/746 (1197)	91	0	1345	2057
wbHLH006	wheat sequence survey chromosome 1BS	IWGSC_chr1BS_ab_k71_contigs_longerthan_200_3473017	1685	934/934 (1521)	100	0	4177	5110
	wheat sequence survey chromosome 1DS	IWGSC_chr1DS_ab_k71_contigs_longerthan_200_1896224	1559	906/934 (1521)	97	0	2996	3929
	Wheat TGACv1 whole genome shotgun assembly	TGACv1_scaffold_019045_1AS	1443	890/952 (1521)	93	0	104429	103481
wbHLH007	wheat sequence survey chromosome 1BL	IWGSC_chr1BL_ab_k71_contigs_longerthan_200_3797455	1947	1079/1079 (2149)	100	0	10876	9798
	Wheat TGACv1 whole genome shotgun assembly	TGACv1_scaffold_062395_1DL	1712	1027/1079 (2149)	95	0	27726	26664
	Wheat TGACv1 whole genome shotgun assembly	TGACv1_scaffold_001658_1AL	1606	1008/1097 (2149)	92	0	52765	53827
wbHLH008	wheat sequence survey chromosome 1DS	IWGSC_chr1DS_ab_k71_contigs_longerthan_200_1896224	1754	972/972 (2568)	100	0	4380	5351
	wheat sequence survey chromosome 1BS	IWGSC_chr1BS_ab_k71_contigs_longerthan_200_3473017	1534	892/920 (2568)	97	0	4191	5110
	Wheat TGACv1 whole genome shotgun assembly	TGACv1_scaffold_019045_1AS	1409	874/938 (2568)	93	0	104415	103481
wbHLH009	wheat sequence survey chromosome 2AS	IWGSC_chr2AS_ab_k71_contigs_longerthan_200_5253155	993	550/550 (1220)	100	0	10324	10873
	wheat sequence survey chromosome 2DS	IWGSC_chr2DS_ab_k71_contigs_longerthan_200_5358667	892	529/551 (1220)	96	0	2848	2298
	wheat sequence survey chromosome 2BS	IWGSC_chr2BS_ab_k71_contigs_longerthan_200_5202673	866	525/552 (1220)	95	0	7486	6935
wbHLH010	wheat sequence survey chromosome 2AL	IWGSC_chr2AL_ab_k71_contigs_longerthan_200_6437660	1209	670/670 (1308)	100	0	9106	9775
	Wheat TGACv1 whole genome shotgun assembly	TGACv1_scaffold_157987_2DL	892	601/671 (1308)	90	0	157998	158668
	wheat sequence survey chromosome 2BL	IWGSC_chr2BL_ab_k71_contigs_longerthan_200_8082988	814	583/671 (1308)	87	0	5169	4508
wbHLH011	wheat sequence survey chromosome 2AL	IWGSC_chr2AL_ab_k71_contigs_longerthan_200_6437008	1191	660/660 (1235)	100	0	10303	9644
	wheat sequence survey chromosome 2BL	IWGSC_chr2BL_ab_k71_contigs_longerthan_200_7948110	1094	642/666 (1235)	96	0	1648	2313
	wheat sequence survey chromosome 2DL	IWGSC_chr2DL_ab_k71_contigs_longerthan_200_9891475	1085	644/672 (1235)	96	0	7888	7217
wbHLH012	wheat sequence survey chromosome 2AL	IWGSC_chr2AL_ab_k71_contigs_longerthan_200_6420388	1382	766/766 (2092)	100	0	7229	6464
	wheat sequence survey chromosome 2BL	IWGSC_chr2BL_ab_k71_contigs_longerthan_200_8024059	1211	733/772 (2092)	95	0	3708	2955
	wheat sequence survey chromosome 2DL	IWGSC_chr2DL_ab_k71_contigs_longerthan_200_9884497	915	550/573 (2092)	96	0	2694	2123
wbHLH013	wheat sequence survey chromosome 2AL	IWGSC_chr2AL_ab_k71_contigs_longerthan_200_6377725	904	501/501 (1017)	100	0	5545	5045
	Wheat TGACv1 whole genome shotgun assembly	TGACv1_scaffold_157905_2DL	830	486/501 (1017)	97	0	183921	184412
	wheat sequence survey chromosome 2BL	IWGSC_chr2BL_ab_k71_contigs_longerthan_200_8025499	805	484/510 (1017)	95	0	4573	4073
wbHLH014	wheat sequence survey chromosome 2AL	IWGSC_chr2AL_ab_k71_contigs_longerthan_200_6315789	473	262/262 (567)	100	4e-130	3493	3232
	wheat sequence survey chromosome 2BL	IWGSC_chr2BL_ab_k71_contigs_longerthan_200_7981744	450	257/262 (567)	98	5e-123	2507	2768
	wheat sequence survey chromosome 2DL	IWGSC_chr2DL_ab_k71_contigs_longerthan_200_9898327	430	252/262 (567)	96	5e-117	1634	1373
wbHLH015	wheat sequence survey chromosome 2AL	IWGSC_chr2AL_ab_k71_contigs_longerthan_200_6383651	1269	703/703 (1690)	100	0	3523	2821
	wheat sequence survey chromosome 2BL	IWGSC_chr2BL_ab_k71_contigs_longerthan_200_7948031	733	613/759 (1690)	81	0	2037	1312
	Wheat TGACv1 whole genome shotgun assembly	TGACv1_scaffold_158226_2DL	675	406/425 (1690)	96	0	22726	23147
wbHLH016	wheat sequence survey chromosome 2AL	IWGSC_chr2AL_ab_k71_contigs_longerthan_200_6318370	940	521/521 (1197)	100	0	19450	18930
	wheat sequence survey chromosome 2BL	IWGSC_chr2BL_ab_k71_contigs_longerthan_200_7950319	765	487/527 (1197)	92	0	2328	1815
	wheat sequence survey chromosome 2DL	IWGSC_chr2DL_ab_k71_contigs_longerthan_200_9902029	650	401/424 (1197)	95	0	1500	1082
wbHLH017	wheat sequence survey chromosome 2BS	IWGSC_chr2BS_ab_k71_contigs_longerthan_200_5164665	1056	585/585 (922)	100	0	7276	7860
	Wheat TGACv1 whole genome shotgun assembly	TGACv1_scaffold_179180_2DS	924	561/593 (922)	95	0	5510	6102
	Wheat TGACv1 whole genome shotgun assembly	TGACv1_scaffold_115098_2AS	899	547/582 (922)	94	0	8660	9241
wbHLH018	wheat sequence survey chromosome 2BL	IWGSC_chr2BL_ab_k71_contigs_longerthan_200_7948110	1359	753/753 (1548)	100	0	1561	2313
	wheat sequence survey chromosome 2DL	IWGSC_chr2DL_ab_k71_contigs_longerthan_200_9891475	1267	743/772 (1548)	96	0	7988	7217
	wheat sequence survey chromosome 2AL	IWGSC_chr2AL_ab_k71_contigs_longerthan_200_6437008	1214	727/766 (1548)	95	0	10403	9644
wbHLH019	wheat sequence survey chromosome 2BL	IWGSC_chr2BL_ab_k71_contigs_longerthan_200_8038025	491	272/272 (822)	100	2e-135	5156	5427
	wheat sequence survey chromosome 2DL	IWGSC_chr2DL_ab_k71_contigs_longerthan_200_9864684	446	262/272 (822)	96	9e-122	2569	2298
wbHLH020	wheat sequence survey chromosome 2BL	IWGSC_chr2BL_ab_k71_contigs_longerthan_200_8077885	1088	603/603 (1406)	100	0	5480	6082
	wheat sequence survey chromosome 2DL	IWGSC_chr2DL_ab_k71_contigs_longerthan_200_9908413	774	434/437 (1406)	99	0	3678	3242
	wheat sequence survey chromosome 2AL	IWGSC_chr2AL_ab_k71_contigs_longerthan_200_6377329	771	433/437 (1406)	99	0	3758	3322
wbHLH021	wheat sequence survey chromosome 2BS	IWGSC_chr2BS_ab_k71_contigs_longerthan_200_5240429	571	318/319 (964)	99	4e-159	3987	3669
	Wheat TGACv1 whole genome shotgun assembly	TGACv1_scaffold_178055_2DS	540	311/319 (964)	97	6e-150	37342	37660
	wheat sequence survey chromosome 2AS	IWGSC_chr2AS_ab_k71_contigs_longerthan_200_5283095	515	308/323 (964)	95	3e-142	2971	2649
wbHLH022	wheat sequence survey chromosome 2BS	IWGSC_chr2BS_ab_k71_contigs_longerthan_200_5221275	2401	1331/1331 (1889)	100	0	10047	8717
	wheat sequence survey chromosome 2AS	IWGSC_chr2AS_ab_k71_contigs_longerthan_200_5263615	776	448/459 (1889)	98	0	6922	7377
	wheat sequence survey chromosome 2DS	IWGSC_chr2DS_ab_k71_contigs_longerthan_200_5357594	760	446/462 (1889)	97	0	3277	2819
wbHLH023	wheat sequence survey chromosome 2BS	IWGSC_chr2BS_ab_k71_contigs_longerthan_200_5221275	502	278/278 (786)	100	1e-138	9445	9168
	wheat sequence survey chromosome 2AS	IWGSC_chr2AS_ab_k71_contigs_longerthan_200_5263615	491	275/277 (786)	99	2e-135	7009	7285
	wheat sequence survey chromosome 2DS	IWGSC_chr2DS_ab_k71_contigs_longerthan_200_5357594	479	273/278 (786)	98	1e-131	3184	2907
wbHLH024	wheat sequence survey chromosome 2BL	IWGSC_chr2BL_ab_k71_contigs_longerthan_200_8025499	1287	713/713 (1834)	100	0	3227	2515
	wheat sequence survey chromosome 2AL	IWGSC_chr2AL_ab_k71_contigs_longerthan_200_6377725	1113	673/709 (1834)	95	0	5743	5045
	wheat sequence survey chromosome 2DL	IWGSC_chr2DL_ab_k71_contigs_longerthan_200_9839304	1063	673/727 (1834)	93	0	396	1114
wbHLH025	wheat sequence survey chromosome 2BS	IWGSC_chr2BS_ab_k71_contigs_longerthan_200_5202673	984	545/545 (1334)	100	0	7479	6935
	wheat sequence survey chromosome 2DS	IWGSC_chr2DS_ab_k71_contigs_longerthan_200_5358667	893	526/545 (1334)	97	0	2841	2298
	wheat sequence survey chromosome 2AS	IWGSC_chr2AS_ab_k71_contigs_longerthan_200_5253155	854	518/545 (1334)	95	0	10331	10873
wbHLH026	wheat sequence survey chromosome 2DL	IWGSC_chr2DL_ab_k71_contigs_longerthan_200_9884497	1784	989/989 (2284)	100	0	2695	1707
	wheat sequence survey chromosome 2BL	IWGSC_chr2BL_ab_k71_contigs_longerthan_200_8024059	1516	943/1020 (2284)	92	0	3709	2703
	wheat sequence survey chromosome 2AL	IWGSC_chr2AL_ab_k71_contigs_longerthan_200_6420388	917	551/574 (2284)	96	0	7230	6665
wbHLH027	wheat sequence survey chromosome 2DL	IWGSC_chr2DL_ab_k71_contigs_longerthan_200_9891475	1570	872/873 (1883)	99	0	8089	7217
	wheat sequence survey chromosome 2BL	IWGSC_chr2BL_ab_k71_contigs_longerthan_200_7948110	1361	796/826 (1883)	96	0	1504	2313
	wheat sequence survey chromosome 2AL	IWGSC_chr2AL_ab_k71_contigs_longerthan_200_6437008	1357	796/825 (1883)	96	0	10459	9644
wbHLH028	Wheat reference sequence chromosome 3B CDS only (nucleotide)	TRAES3BF060400040CFD_t1	556	521/658 (821)	79	7e-155	84	720
	wheat sequence survey chromosome 2DL	IWGSC_chr2DL_ab_k71_contigs_longerthan_200_9864684	491	272/272 (821)	100	2e-135	2569	2298
wbHLH029	wheat sequence survey chromosome 2DL	IWGSC_chr2DL_ab_k71_contigs_longerthan_200_9908413	1252	694/694 (1509)	100	0	2342	1649
	wheat sequence survey chromosome 2BL	IWGSC_chr2BL_ab_k71_contigs_longerthan_200_8077885	774	434/437 (1509)	99	0	4115	4551
wbHLH030	wheat sequence survey chromosome 2DS	IWGSC_chr2DS_ab_k71_contigs_longerthan_200_5357594	2291	1270/1270 (1423)	100	0	3813	2544
	wheat sequence survey chromosome 2AS	IWGSC_chr2AS_ab_k71_contigs_longerthan_200_5263615	1269	858/970 (1423)	88	0	6694	7653
	wheat sequence survey chromosome 2BL	IWGSC_chr2BL_ab_k71_contigs_longerthan_200_42829	935	518/518 (1423)	100	0	518	1
wbHLH031	wheat sequence survey chromosome 2DL	IWGSC_chr2DL_ab_k71_contigs_longerthan_200_9898327	470	262/262 (567)	100	5e-129	1634	1373
	wheat sequence survey chromosome 2AL	IWGSC_chr2AL_ab_k71_contigs_longerthan_200_6315789	430	252/262 (567)	96	5e-117	3493	3232
	wheat sequence survey chromosome 2BL	IWGSC_chr2BL_ab_k71_contigs_longerthan_200_7981744	421	250/262 (567)	95	2e-114	2507	2768
wbHLH032	Wheat reference sequence chromosome 3B CDS only (nucleotide)	TRAES3BF060500180CFD_t1	1278	781/828 (1226)	94	0	1	825
	wheat sequence survey chromosome 3AS	IWGSC_chr3AS_ab_k71_contigs_longerthan_200_3343774	1112	616/616 (1226)	100	0	2118	1503
	Wheat TGACv1 whole genome shotgun assembly	TGACv1_scaffold_271549_3DS	962	588/622 (1226)	95	0	28378	27757
wbHLH033	Wheat reference sequence chromosome 3B CDS only (nucleotide)	TRAES3BF035300050CFD_t1	1142	633/633 (633)	100	0	1	633
	wheat sequence survey chromosome 3DS	IWGSC_chr3DS_ab_k95_contigs_longerthan_200_2573047	616	373/394 (633)	95	6e-173	2813	2420
	Wheat TGACv1 whole genome shotgun assembly	TGACv1_scaffold_210817_3AS	553	359/394 (633)	91	7e-154	88468	88861
wbHLH034	Wheat reference sequence chromosome 3B CDS only (nucleotide)	TRAES3BF035300060CFD_t1	1164	645/645 (645)	100	0	1	645
	Wheat TGACv1 whole genome shotgun assembly	TGACv1_scaffold_271634_3DS	607	371/394 (645)	94	3e-170	137424	137031
	TA_454_ch3A	scaffold20486	549	358/394 (645)	91	8e-153	982	589
wbHLH035	Wheat reference sequence chromosome 3B CDS only (nucleotide)	TRAES3BF035300070CFD_t1	1223	678/678 (678)	100	0	1	678
	Wheat TGACv1 whole genome shotgun assembly	TGACv1_scaffold_271634_3DS	589	409/464 (678)	88	1e-164	128767	128316
	wheat sequence survey chromosome 3AS	IWGSC_chr3AS_ab_k71_contigs_longerthan_200_3441696	181	138/165 (678)	84	5e-42	1103	1261
wbHLH036	Wheat reference sequence chromosome 3B CDS only (nucleotide)	TRAES3BF035300040CFD_t1	1142	633/633 (633)	100	0	1	633
	Wheat TGACv1 whole genome shotgun assembly	TGACv1_scaffold_271613_3DS	679	387/394 (633)	98	0	152598	152991
	Wheat TGACv1 whole genome shotgun assembly	TGACv1_scaffold_210817_3AS	666	384/394 (633)	97	0	88468	88861
wbHLH037	Wheat reference sequence chromosome 3B CDS only (nucleotide)	TRAES3BF035300090CFD_t1	1148	636/636 (636)	100	0	1	636
	Wheat TGACv1 whole genome shotgun assembly	TGACv1_scaffold_271634_3DS	558	399/461 (636)	87	2e-155	79291	78846
	wheat sequence survey chromosome 3AS	IWGSC_chr3AS_ab_k71_contigs_longerthan_200_3441696	172	136/165 (636)	82	2e-39	1103	1261
wbHLH038	Wheat reference sequence chromosome 3B CDS only (nucleotide)	TRAES3BF183400010CFD_t1	1656	918/918 (918)	100	0	1	918
	Wheat TGACv1 whole genome shotgun assembly	TGACv1_scaffold_213270_3AS	818	522/570 (918)	92	0	12536	13087
	Wheat TGACv1 whole genome shotgun assembly	TGACv1_scaffold_272213_3DS	751	505/570 (918)	89	0	29064	28519
wbHLH039	Wheat reference sequence chromosome 3B CDS only (nucleotide)	TRAES3BF047700010CFD_t1	2078	1152/1152 (1152)	100	0	1	1152
	Wheat TGACv1 whole genome shotgun assembly	TGACv1_scaffold_249389_3DL	1047	595/605 (1152)	98	0	22655	22051
	Wheat TGACv1 whole genome shotgun assembly	TGACv1_scaffold_194518_3AL	1045	598/611 (1152)	98	0	13582	14192
wbHLH040	Wheat reference sequence chromosome 3B CDS only (nucleotide)	TRAES3BF036800040CFD_t1	2446	1356/1356 (1356)	100	0	1	1356
	Wheat TGACv1 whole genome shotgun assembly	TGACv1_scaffold_198518_3AL	2140	1304/1392 (1356)	94	0	11452	12831
wbHLH041	Wheat reference sequence chromosome 3B CDS only (nucleotide)	TRAES3BF136000020CFD_t1	1223	678/678 (678)	100	0	1	678
	Wheat TGACv1 whole genome shotgun assembly	TGACv1_scaffold_249177_3DL	648	376/387 (678)	97	0	109343	108957
	Wheat TGACv1 whole genome shotgun assembly	TGACv1_scaffold_194219_3AL	627	371/387 (678)	96	4e-176	84122	84508
wbHLH042	Wheat reference sequence chromosome 3B CDS only (nucleotide)	TRAES3BF136000030CFD_t1	1169	648/648 (648)	100	0	1	648
	Wheat TGACv1 whole genome shotgun assembly	TGACv1_scaffold_249177_3DL	545	314/322 (648)	98	1e-151	99721	99400
	Wheat TGACv1 whole genome shotgun assembly	TGACv1_scaffold_194219_3AL	509	306/322 (648)	95	7e-141	101627	101948
wbHLH043	Wheat reference sequence chromosome 3B CDS only (nucleotide)	TRAES3BF030200010CFD_t1	1516	840/840 (840)	100	0	1	840
	Wheat TGACv1 whole genome shotgun assembly	TGACv1_scaffold_252533_3DL	600	384/424 (840)	91	7e-168	7499	7079
	Wheat TGACv1 whole genome shotgun assembly	TGACv1_scaffold_195693_3AL	585	384/430 (840)	89	1e-163	34469	34895
wbHLH044	Wheat reference sequence chromosome 3B CDS only (nucleotide)	TRAES3BF135900010CFD_t1	1954	1083/1083 (1083)	100	0	1	1083
	Wheat TGACv1 whole genome shotgun assembly	TGACv1_scaffold_251345_3DL	636	389/410 (1083)	95	1e-178	19806	19400
	Wheat TGACv1 whole genome shotgun assembly	TGACv1_scaffold_196899_3AL	574	357/383 (1083)	93	3e-160	15330	15706
wbHLH045	Wheat reference sequence chromosome 3B CDS only (nucleotide)	TRAES3BF169000100CFD_t1	1391	771/771 (771)	100	0	1	771
	Wheat TGACv1 whole genome shotgun assembly	TGACv1_scaffold_194940_3AL	592	342/351 (771)	97	9e-166	9760	10110
	wheat sequence survey chromosome 3DL	IWGSC_chr3DL_ab_k71_contigs_longerthan_200_6889972	569	339/354 (771)	96	1e-158	5658	5305
wbHLH046	Wheat TGACv1 whole genome shotgun assembly	TGACv1_scaffold_224571_3B	4736	2626/2626 (3415)	100	0	24134	26759
	Wheat TGACv1 whole genome shotgun assembly	TGACv1_scaffold_249128_3DL	2915	1769/1862 (3415)	95	0	143593	145447
	TA_454_ch3A	scaffold11875	2771	1745/1884 (3415)	93	0	18040	19891
wbHLH047	Wheat reference sequence chromosome 3B CDS only (nucleotide)	TRAES3BF001100060CFD_t1	2057	1140/1140 (1140)	100	0	1	1140
	Wheat TGACv1 whole genome shotgun assembly	TGACv1_scaffold_249128_3DL	1122	643/657 (1140)	98	0	144131	144787
	Wheat TGACv1 whole genome shotgun assembly	TGACv1_scaffold_194201_3AL	1108	644/663 (1140)	97	0	73269	73931
wbHLH048	Wheat reference sequence chromosome 3B CDS only (nucleotide)	TRAES3BF035300010CFD_t1	1104	612/612 (612)	100	0	1	612
	wheat sequence survey chromosome 3AS	IWGSC_chr3AS_ab_k71_contigs_longerthan_200_3391117	607	362/379 (612)	96	3e-170	9784	9406
	Wheat TGACv1 whole genome shotgun assembly	TGACv1_scaffold_271634_3DS	589	358/379 (612)	94	9e-165	113156	112778
wbHLH049	Wheat reference sequence chromosome 3B CDS only (nucleotide)	TRAES3BF035300020CFD_t1	780	432/432 (432)	100	0	1	432
	wheat sequence survey chromosome 3AS	IWGSC_chr3AS_ab_k71_contigs_longerthan_200_3391117	358	233/256 (432)	91	2e-95	19855	19600
	wheat sequence survey chromosome 3DS	IWGSC_chr3DS_ab_k95_contigs_longerthan_200_2603861	347	231/256 (432)	90	3e-92	2832	3084
wbHLH050	Wheat reference sequence chromosome 3B CDS only (nucleotide)	TRAES3BF060500180CFD_t1	1489	825/825 (825)	100	0	1	825
	Wheat TGACv1 whole genome shotgun assembly	TGACv1_scaffold_271549_3DS	755	460/487 (825)	94	0	28243	27757
	Wheat TGACv1 whole genome shotgun assembly	TGACv1_scaffold_211357_3AS	740	457/487 (825)	94	0	23660	23177
wbHLH051	Wheat reference sequence chromosome 3B CDS only (nucleotide)	TRAES3BF060400040CFD_t1	1440	798/798 (798)	100	0	1	798
	Wheat TGACv1 whole genome shotgun assembly	TGACv1_scaffold_210742_3AS	430	255/266 (798)	96	7e-117	28378	28113
	Wheat TGACv1 whole genome shotgun assembly	TGACv1_scaffold_272632_3DS	396	251/272 (798)	92	1e-106	40159	39891
wbHLH052	Wheat reference sequence chromosome 3B CDS only (nucleotide)	TRAES3BF130100030CFD_t1	1397	774/774 (774)	100	0	1	774
	wheat sequence survey chromosome 3AS	IWGSC_chr3AS_ab_k71_contigs_longerthan_200_3441635	625	442/505 (774)	88	2e-175	151	655
	Wheat TGACv1 whole genome shotgun assembly	TGACv1_scaffold_273483_3DS	583	436/514 (774)	85	5e-163	9419	8912
wbHLH053	wheat sequence survey chromosome 3B	IWGSC_chr3B_ab_k71_contigs_longerthan_200_10661514	1153	639/639 (639)	100	0	1787	1149
	Wheat TGACv1 whole genome shotgun assembly	TGACv1_scaffold_193676_3AL	1040	614/639 (639)	96	0	16037	15399
	Wheat TGACv1 whole genome shotgun assembly	TGACv1_scaffold_251575_3DL	1040	616/642 (639)	96	0	17492	16851
wbHLH054	Wheat TGACv1 whole genome shotgun assembly	TGACv1_scaffold_223262_3B	2062	1143/1143 (1143)	100	0	30008	31150
	Wheat TGACv1 whole genome shotgun assembly	TGACv1_scaffold_195166_3AL	1743	1086/1164 (1143)	93	0	16935	18095
wbHLH055	Wheat reference sequence chromosome 3B	traes3bPseudomoleculeV1 Gbrowse	2576	1428/1428 (1428)	100	0	459194598	459193171
	Wheat TGACv1 whole genome shotgun assembly	TGACv1_scaffold_198518_3AL	2141	1326/1428 (1428)	93	0	11452	12831
wbHLH056	Wheat reference sequence chromosome 3B CDS only (nucleotide)	TRAES3BF003300120CFD_t1	1362	759/760 (760)	99	0	1	759
	Wheat TGACv1 whole genome shotgun assembly	TGACv1_scaffold_250396_3DL	545	323/337 (760)	96	1e-151	2030	2366
	wheat sequence survey chromosome 3AL	IWGSC_chr3AL_ab_k71_contigs_longerthan_200_4367876	540	322/337 (760)	96	5e-150	4979	4643
wbHLH057	Wheat reference sequence chromosome 3B CDS only (nucleotide)	TRAES3BF069400030CFD_t1	2435	1350/1350 (2550)	100	0	1	1350
	Wheat TGACv1 whole genome shotgun assembly	TGACv1_scaffold_249382_3DL	758	602/729 (2550)	83	0	116600	115934
wbHLH058	Wheat reference sequence chromosome 3B CDS only (nucleotide)	TRAES3BF035300060CFD_t1	318	214/239 (258)	90	9e-84	83	321
	wheat sequence survey chromosome 3DS	IWGSC_chr3DS_ab_k95_contigs_longerthan_200_2356002	250	138/138 (258)	100	4e-63	1382	1519
	wheat sequence survey chromosome 3AS	IWGSC_chr3AS_ab_k71_contigs_longerthan_200_3441298	194	125/137 (258)	91	3e-46	3146	3282
wbHLH059	Wheat reference sequence chromosome 3B CDS only (nucleotide)	TRAES3BF169000100CFD_t1	1256	743/774 (768)	96	0	1	771
	wheat sequence survey chromosome 3DL	IWGSC_chr3DL_ab_k71_contigs_longerthan_200_6889972	628	348/348 (768)	100	1e-176	5658	5311
	wheat sequence survey chromosome 3AL	IWGSC_chr3AL_ab_k71_contigs_longerthan_200_993014	572	336/348 (768)	97	9e-160	1307	963
wbHLH060	Wheat TGACv1 whole genome shotgun assembly	TGACv1_scaffold_309018_4AS	1249	692/692 (996)	100	0	19564	18873
	wheat sequence survey chromosome 4DL_v3	IWGSC_chr4DL_V3_ab_k71_contigs_longerthan_200_14365645	1031	665/730 (996)	91	0	640	1365
	Wheat TGACv1 whole genome shotgun assembly	TGACv1_scaffold_320596_4BL	1003	641/695 (996)	92	0	138721	139398
wbHLH061	wheat sequence survey chromosome 4AS_v2	IWGSC_chr4AS_V2_ab_k71_contigs_longerthan_200_5935824	875	485/485 (993)	100	0	7782	8266
	wheat sequence survey chromosome 4DL_v3	IWGSC_chr4DL_V3_ab_k71_contigs_longerthan_200_14391260	812	471/485 (993)	97	0	1836	2320
	wheat sequence survey chromosome 4BL	IWGSC_chr4BL_ab_k71_contigs_longerthan_200_7021985	807	470/485 (993)	97	0	15652	16136
wbHLH062	wheat sequence survey chromosome 4AS_v2	IWGSC_chr4AS_V2_ab_k71_contigs_longerthan_200_2489530	2296	1273/1273 (2414)	100	0	6017	7289
	Wheat TGACv1 whole genome shotgun assembly	TGACv1_scaffold_342366_4DL	2100	1228/1273 (2414)	96	0	243171	241921
	wheat sequence survey chromosome 4BL	IWGSC_chr4BL_ab_k71_contigs_longerthan_200_7036632	1986	1224/1314 (2414)	93	0	4786	3477
wbHLH063	wheat sequence survey chromosome 4AL_v2	IWGSC_chr4AL_V2_ab_k71_contigs_longerthan_200_7130082	1902	1054/1054 (2389)	100	0	5981	7034
	wheat sequence survey chromosome 4DS	IWGSC_chr4DS_ab_k71_contigs_longerthan_200_2273888	1563	910/936 (2389)	97	0	12864	13792
	wheat sequence survey chromosome 4BS	IWGSC_chr4BS_ab_k71_contigs_longerthan_200_4868930	1537	905/941 (2389)	96	0	6965	6034
wbHLH064	wheat sequence survey chromosome 4AS_v2	IWGSC_chr4AS_V2_ab_k71_contigs_longerthan_200_5953084	3256	1805/1805 (1812)	100	0	15066	13262
	wheat sequence survey chromosome 4BL	IWGSC_chr4BL_ab_k71_contigs_longerthan_200_6972910	3119	1777/1808 (1812)	98	0	8331	6524
	wheat sequence survey chromosome 4DL_v3	IWGSC_chr4DL_V3_ab_k71_contigs_longerthan_200_14457194	3092	1771/1808 (1812)	98	0	1780	3587
wbHLH065	Wheat TGACv1 whole genome shotgun assembly	TGACv1_scaffold_308656_4AS	363	201/201 (936)	100	1e-96	10780	10980
	wheat sequence survey chromosome 4DL_v3	IWGSC_chr4DL_V3_ab_k71_contigs_longerthan_200_14453095	306	190/203 (936)	94	2e-79	548	346
	wheat sequence survey chromosome 4BL	IWGSC_chr4BL_ab_k71_contigs_longerthan_200_7039126	300	187/201 (936)	93	1e-77	4219	4419
wbHLH066	wheat sequence survey chromosome 4AL_v2	IWGSC_chr4AL_V2_ab_k71_contigs_longerthan_200_7063488	2239	1241/1241 (3704)	100	0	8891	7651
	wheat sequence survey chromosome 4BS	IWGSC_chr4BS_ab_k71_contigs_longerthan_200_4879560	1941	1182/1245 (3704)	95	0	22236	23472
	wheat sequence survey chromosome 4DS	IWGSC_chr4DS_ab_k71_contigs_longerthan_200_2319488	1341	785/810 (3704)	97	0	6904	6097
wbHLH067	wheat sequence survey chromosome 4BS	IWGSC_chr4BS_ab_k71_contigs_longerthan_200_4877848	2616	1450/1450 (2129)	100	0	17376	18825
wbHLH068	wheat sequence survey chromosome 4BS	IWGSC_chr4BS_ab_k71_contigs_longerthan_200_4879560	1261	699/699 (1979)	100	0	24891	25589
	wheat sequence survey chromosome 4AL_v2	IWGSC_chr4AL_V2_ab_k71_contigs_longerthan_200_7063488	1025	656/704 (1979)	93	0	6251	5561
	wheat sequence survey chromosome 4DS	IWGSC_chr4DS_ab_k71_contigs_longerthan_200_2319488	1012	653/706 (1979)	92	0	1909	1218
wbHLH069	wheat sequence survey chromosome 4BS	IWGSC_chr4BS_ab_k71_contigs_longerthan_200_4917689	277	153/153 (411)	100	5e-71	814	966
	wheat sequence survey chromosome 4DL_v3	IWGSC_chr4DL_V3_ab_k71_contigs_longerthan_200_14462186	262	150/153 (411)	98	1e-66	2408	2560
	wheat sequence survey chromosome 4AS_v2	IWGSC_chr4AS_V2_ab_k71_contigs_longerthan_200_5952182	253	148/153 (411)	97	5e-64	5827	5675
wbHLH070	wheat sequence survey chromosome 4BL	IWGSC_chr4BL_ab_k71_contigs_longerthan_200_7042282	699	393/393 (738)	100	0	11276	11668
	wheat sequence survey chromosome 4DL_v3	IWGSC_chr4DL_V3_ab_k71_contigs_longerthan_200_14423063	657	380/393 (738)	97	0	3412	3020
	wheat sequence survey chromosome 4AL_v2	IWGSC_chr4AL_V2_ab_k71_contigs_longerthan_200_7105125	511	352/398 (738)	88	2e-141	6878	7273
wbHLH071	wheat sequence survey chromosome 4BL	IWGSC_chr4BL_ab_k71_contigs_longerthan_200_7024686	1122	622/622 (898)	100	0	11229	11850
	wheat sequence survey chromosome 4DL_v3	IWGSC_chr4DL_V3_ab_k71_contigs_longerthan_200_14385962	1000	598/627 (898)	95	0	2923	3549
wbHLH072	wheat sequence survey chromosome 4BS	IWGSC_chr4BS_ab_k71_contigs_longerthan_200_4942770	351	194/194 (968)	100	6e-93	27815	27622
	wheat sequence survey chromosome 4DS	IWGSC_chr4DS_ab_k71_contigs_longerthan_200_2316545	327	189/194 (968)	97	7e-86	7882	8075
	wheat sequence survey chromosome 4AL_v2	IWGSC_chr4AL_V2_ab_k71_contigs_longerthan_200_7131151	324	188/194 (968)	97	9e-85	6502	6695
wbHLH073	wheat sequence survey chromosome 4BS	IWGSC_chr4BS_ab_k71_contigs_longerthan_200_4868930	1682	932/932 (2140)	100	0	6965	6034
	wheat sequence survey chromosome 4AL_v2	IWGSC_chr4AL_V2_ab_k71_contigs_longerthan_200_7130082	1537	905/941 (2140)	96	0	4952	5883
	wheat sequence survey chromosome 4DS	IWGSC_chr4DS_ab_k71_contigs_longerthan_200_2273888	1525	904/944 (2140)	96	0	12864	13792
wbHLH074	wheat sequence survey chromosome 4BL	IWGSC_chr4BL_ab_k71_contigs_longerthan_200_7036632	2102	1165/1165 (2124)	100	0	4641	3477
	wheat sequence survey chromosome 4AS_v2	IWGSC_chr4AS_V2_ab_k71_contigs_longerthan_200_2489530	1750	1083/1168 (2124)	93	0	6163	7289
	Wheat TGACv1 whole genome shotgun assembly	TGACv1_scaffold_342366_4DL	1768	1083/1165 (2124)	93	0	243025	241921
wbHLH075	wheat sequence survey chromosome 4BL	IWGSC_chr4BL_ab_k71_contigs_longerthan_200_6972910	5523	3062/3062 (5654)	100	0	3062	1
	wheat sequence survey chromosome 4DL_v3	IWGSC_chr4DL_V3_ab_k71_contigs_longerthan_200_14457194	4289	2443/2481 (5654)	98	0	1531	4011
	wheat sequence survey chromosome 4AS_v2	IWGSC_chr4AS_V2_ab_k71_contigs_longerthan_200_5953084	4096	2398/2477 (5654)	97	0	15314	12851
wbHLH076	wheat sequence survey chromosome 4BL	IWGSC_chr4BL_ab_k71_contigs_longerthan_200_7032083	1788	991/991 (1941)	100	0	1061	71
	wheat sequence survey chromosome 4DL_v3	IWGSC_chr4DL_V3_ab_k71_contigs_longerthan_200_14430315	1379	888/966 (1941)	92	0	3820	2883
	wheat sequence survey chromosome 4AL_v2	IWGSC_chr4AL_V2_ab_k71_contigs_longerthan_200_1798169	877	523/546 (1941)	96	0	6222	6767
wbHLH077	wheat sequence survey chromosome 4BL	IWGSC_chr4BL_ab_k71_contigs_longerthan_200_7004331	2091	1159/1159 (1464)	100	0	2054	896
	wheat sequence survey chromosome 4AS_v2	IWGSC_chr4AS_V2_ab_k71_contigs_longerthan_200_5996460	1243	792/858 (1464)	92	0	3782	4629
	wheat sequence survey chromosome 4DL_v3	IWGSC_chr4DL_V3_ab_k71_contigs_longerthan_200_14365645	1052	714/804 (1464)	89	0	640	1433
wbHLH078	wheat sequence survey chromosome 4BL	IWGSC_chr4BL_ab_k71_contigs_longerthan_200_7037533	659	367/368 (394)	99	0	2330	1963
	wheat sequence survey chromosome 4DL_v3	IWGSC_chr4DL_V3_ab_k71_contigs_longerthan_200_14422238	461	324/368 (394)	88	2e-126	6532	6174
wbHLH079	wheat sequence survey chromosome 4BL	IWGSC_chr4BL_ab_k71_contigs_longerthan_200_7007833	1166	646/646 (646)	100	0	1538	2183
	wheat sequence survey chromosome 4DL_v3	IWGSC_chr4DL_V3_ab_k71_contigs_longerthan_200_14471080	735	550/645 (646)	85	0	6332	6976
wbHLH080	wheat sequence survey chromosome 4DS	IWGSC_chr4DS_ab_k71_contigs_longerthan_200_2273888	1676	929/929 (1957)	100	0	12864	13792
	wheat sequence survey chromosome 4AL_v2	IWGSC_chr4AL_V2_ab_k71_contigs_longerthan_200_7130082	1563	910/936 (1957)	97	0	4952	5883
	wheat sequence survey chromosome 4BS	IWGSC_chr4BS_ab_k71_contigs_longerthan_200_4868930	1525	904/944 (1957)	96	0	6965	6034
wbHLH081	wheat sequence survey chromosome 4DS	IWGSC_chr4DS_ab_k71_contigs_longerthan_200_2316545	351	194/194 (978)	100	6e-93	7882	8075
	wheat sequence survey chromosome 4AL_v2	IWGSC_chr4AL_V2_ab_k71_contigs_longerthan_200_7131151	336	191/194 (978)	98	1e-88	6502	6695
	wheat sequence survey chromosome 4BS	IWGSC_chr4BS_ab_k71_contigs_longerthan_200_4942770	327	189/194 (978)	97	7e-86	27815	27622
wbHLH082	wheat sequence survey chromosome 4DL_v3	IWGSC_chr4DL_V3_ab_k71_contigs_longerthan_200_14457194	4397	2441/2443 (2804)	99	0	1778	4220
	wheat sequence survey chromosome 4BL	IWGSC_chr4BL_ab_k71_contigs_longerthan_200_6972910	4217	2407/2449 (2804)	98	0	8333	5888
	wheat sequence survey chromosome 4AS_v2	IWGSC_chr4AS_V2_ab_k71_contigs_longerthan_200_5953084	4006	2360/2450 (2804)	96	0	15068	12634
wbHLH083	Wheat TGACv1 whole genome shotgun assembly	TGACv1_scaffold_344748_4DL	1050	610/630 (1044)	97	0	20964	20335
	Wheat TGACv1 whole genome shotgun assembly	TGACv1_scaffold_322324_4BL	764	547/633 (1044)	86	0	18235	18858
wbHLH084	wheat sequence survey chromosome 4DS	IWGSC_chr4DS_ab_k71_contigs_longerthan_200_2319488	1245	690/690 (1584)	100	0	1907	1218
	wheat sequence survey chromosome 4AL_v2	IWGSC_chr4AL_V2_ab_k71_contigs_longerthan_200_7063488	1065	657/695 (1584)	95	0	6249	5561
	wheat sequence survey chromosome 4BS	IWGSC_chr4BS_ab_k71_contigs_longerthan_200_4879560	1009	651/704 (1584)	92	0	24893	25589
wbHLH085	wheat sequence survey chromosome 4DL_v3	IWGSC_chr4DL_V3_ab_k71_contigs_longerthan_200_14441654	1647	915/916 (1543)	99	0	2139	1224
	Wheat TGACv1 whole genome shotgun assembly	TGACv1_scaffold_321240_4BL	1108	824/962 (1543)	86	0	74675	73723
wbHLH086	wheat sequence survey chromosome 5AL	IWGSC_chr5AL_ab_k95_contigs_longerthan_200_2784809	2381	1320/1320 (2351)	100	0	1353	34
	wheat sequence survey chromosome 5BL	IWGSC_chr5BL_ab_k71_contigs_longerthan_200_10889232	1885	1204/1300 (2351)	93	0	3923	2645
	wheat sequence survey chromosome 5DL	IWGSC_chr5DL_ab_k71_contigs_longerthan_200_4530950	1072	668/709 (2351)	94	0	4275	4979
wbHLH087	wheat sequence survey chromosome 5AL	IWGSC_chr5AL_ab_k95_contigs_longerthan_200_2784809	951	527/527 (1821)	100	0	588	62
	wheat sequence survey chromosome 5DL	IWGSC_chr5DL_ab_k71_contigs_longerthan_200_4530950	818	472/483 (1821)	98	0	1031	1512
	wheat sequence survey chromosome 5BL	IWGSC_chr5BL_ab_k71_contigs_longerthan_200_10889232	805	464/476 (1821)	97	0	5900	5425
wbHLH088	wheat sequence survey chromosome 5AL	IWGSC_chr5AL_ab_k95_contigs_longerthan_200_2743188	581	322/322 (1281)	100	3e-162	7586	7265
	wheat sequence survey chromosome 5BL	IWGSC_chr5BL_ab_k71_contigs_longerthan_200_10880557	529	305/312 (1281)	98	2e-146	1927	2238
	wheat sequence survey chromosome 5DL	IWGSC_chr5DL_ab_k71_contigs_longerthan_200_4598768	522	303/311 (1281)	97	2e-144	2186	1876
wbHLH089	wheat sequence survey chromosome 5AL	IWGSC_chr5AL_ab_k95_contigs_longerthan_200_2796056	553	306/306 (538)	100	5e-154	5583	5278
	wheat sequence survey chromosome 5DL	IWGSC_chr5DL_ab_k71_contigs_longerthan_200_4515833	491	291/301 (538)	97	2e-135	5151	4858
	wheat sequence survey chromosome 5BL	IWGSC_chr5BL_ab_k71_contigs_longerthan_200_10825701	489	292/303 (538)	96	5e-135	5460	5760
wbHLH090	wheat sequence survey chromosome 5AL	IWGSC_chr5AL_ab_k95_contigs_longerthan_200_2809242	527	292/292 (959)	100	4e-146	11579	11288
wbHLH091	Wheat TGACv1 whole genome shotgun assembly	TGACv1_scaffold_342778_4DL	320	188/195 (409)	96	4e-84	84135	83941
	Wheat TGACv1 whole genome shotgun assembly	TGACv1_scaffold_321048_4BL	320	188/195 (409)	96	4e-84	40176	40370
wbHLH092	wheat sequence survey chromosome 5BS	IWGSC_chr5BS_ab_k71_contigs_longerthan_200_2249778	1137	630/630 (2032)	100	0	11271	11900
	wheat sequence survey chromosome 5AS	IWGSC_chr5AS_ab_k95_contigs_longerthan_200_1549422	1002	600/630 (2032)	95	0	7377	6748
	wheat sequence survey chromosome 5DS	IWGSC_chr5DS_ab_k71_contigs_longerthan_200_2731848	958	591/630 (2032)	94	0	6727	6101
wbHLH093	wheat sequence survey chromosome 5BL	IWGSC_chr5BL_ab_k71_contigs_longerthan_200_10811466	2186	1212/1212 (1212)	100	0	2765	3976
	Wheat TGACv1 whole genome shotgun assembly	TGACv1_scaffold_436794_5DL	1952	1170/1227 (1212)	95	0	12435	11209
	Wheat TGACv1 whole genome shotgun assembly	TGACv1_scaffold_374167_5AL	1905	1169/1243 (1212)	94	0	25709	26950
wbHLH094	wheat sequence survey chromosome 5BL	IWGSC_chr5BL_ab_k71_contigs_longerthan_200_10880557	684	379/379 (1356)	100	0	3	381
	wheat sequence survey chromosome 5DL	IWGSC_chr5DL_ab_k71_contigs_longerthan_200_4598768	623	366/379 (1356)	97	1e-174	4157	3782
	wheat sequence survey chromosome 5AL	IWGSC_chr5AL_ab_k95_contigs_longerthan_200_2743188	558	323/331 (1356)	98	3e-155	5762	5434
wbHLH095	wheat sequence survey chromosome 5BL	IWGSC_chr5BL_ab_k71_contigs_longerthan_200_10841188	2636	1461/1461 (1461)	100	0	106	1566
	Wheat TGACv1 whole genome shotgun assembly	TGACv1_scaffold_435551_5DL	2013	1226/1300 (1461)	94	0	12439	11161
wbHLH096	wheat sequence survey chromosome 5BL	IWGSC_chr5BL_ab_k71_contigs_longerthan_200_10820313	1411	782/782 (1350)	100	0	5368	6149
	wheat sequence survey chromosome 5DL	IWGSC_chr5DL_ab_k71_contigs_longerthan_200_4549919	854	522/554 (1350)	94	0	10380	9830
	Wheat TGACv1 whole genome shotgun assembly	TGACv1_scaffold_375250_5AL	848	524/562 (1350)	93	0	73429	72880
wbHLH097	Wheat TGACv1 whole genome shotgun assembly	TGACv1_scaffold_406498_5BL	11950	6632/6633 (8244)	99	0	36680	43311
	wheat sequence survey chromosome 5DL	IWGSC_chr5DL_ab_k71_contigs_longerthan_200_4571387	4479	3123/3538 (8244)	88	0	4967	1547
	wheat sequence survey chromosome 5AL	IWGSC_chr5AL_ab_k95_contigs_longerthan_200_2731537	2273	2219/2873 (8244)	77	0	2792	1
wbHLH098	wheat sequence survey chromosome 5BL	IWGSC_chr5BL_ab_k71_contigs_longerthan_200_10825701	2122	1176/1176 (1915)	100	0	6255	7430
	wheat sequence survey chromosome 5DL	IWGSC_chr5DL_ab_k71_contigs_longerthan_200_4515833	1948	1147/1188 (1915)	97	0	4343	3158
	wheat sequence survey chromosome 5AL	IWGSC_chr5AL_ab_k95_contigs_longerthan_200_2796056	1893	1134/1188 (1915)	95	0	4768	3587
wbHLH099	wheat sequence survey chromosome 5BL	IWGSC_chr5BL_ab_k71_contigs_longerthan_200_10826526	2177	1207/1207 (1678)	100	0	2884	4090
	Wheat TGACv1 whole genome shotgun assembly	TGACv1_scaffold_377681_5AL	1891	1160/1234 (1678)	94	0	4500	5722
	Wheat TGACv1 whole genome shotgun assembly	TGACv1_scaffold_433031_5DL	1819	1134/1216 (1678)	93	0	40844	39664
wbHLH100	wheat sequence survey chromosome 5BL	IWGSC_chr5BL_ab_k71_contigs_longerthan_200_10727035	1177	652/652 (861)	100	0	3504	2853
	wheat sequence survey chromosome 5DL	IWGSC_chr5DL_ab_k71_contigs_longerthan_200_4576398	1088	637/658 (861)	97	0	876	1533
	Wheat TGACv1 whole genome shotgun assembly	TGACv1_scaffold_378127_5AL	1077	637/664 (861)	96	0	8774	9437
wbHLH101	wheat sequence survey chromosome 5BL	IWGSC_chr5BL_ab_k71_contigs_longerthan_200_10874439	933	517/517 (1398)	100	0	8837	8321
	Wheat TGACv1 whole genome shotgun assembly	TGACv1_scaffold_434490_5DL	841	500/523 (1398)	96	0	18572	19094
	Wheat TGACv1 whole genome shotgun assembly	TGACv1_scaffold_375186_5AL	825	499/529 (1398)	94	0	77952	78480
wbHLH102	wheat sequence survey chromosome 5BL	IWGSC_chr5BL_ab_k71_contigs_longerthan_200_10842334	1438	797/797 (1390)	100	0	5582	4786
	Wheat TGACv1 whole genome shotgun assembly	TGACv1_scaffold_377638_5AL	1251	765/811 (1390)	94	0	27622	28432
	Wheat TGACv1 whole genome shotgun assembly	TGACv1_scaffold_434834_5DL	1231	760/814 (1390)	93	0	22343	23156
wbHLH103	wheat sequence survey chromosome 5BL	IWGSC_chr5BL_ab_k71_contigs_longerthan_200_10804713	874	490/494 (1256)	99	0	7414	6921
	wheat sequence survey chromosome 5DL	IWGSC_chr5DL_ab_k71_contigs_longerthan_200_4470001	708	431/455 (1256)	95	0	6141	5688
wbHLH104	wheat sequence survey chromosome 5BL	IWGSC_chr5BL_ab_k71_contigs_longerthan_200_10815688	1483	822/822 (822)	100	0	4087	3266
	Wheat TGACv1 whole genome shotgun assembly	TGACv1_scaffold_433569_5DL	1296	784/828 (822)	95	0	76068	75241
	Wheat TGACv1 whole genome shotgun assembly	TGACv1_scaffold_373964_5AL	1223	768/828 (822)	93	0	39135	38308
wbHLH105	wheat sequence survey chromosome 5BL	IWGSC_chr5BL_ab_k71_contigs_longerthan_200_10897088	2223	1232/1232 (1232)	100	0	5260	4029
	wheat sequence survey chromosome 5DL	IWGSC_chr5DL_ab_k71_contigs_longerthan_200_4492905	1792	1071/1122 (1232)	95	0	7910	6789
	Wheat TGACv1 whole genome shotgun assembly	TGACv1_scaffold_373941_5AL	1723	1125/1237 (1232)	91	0	395112	393886
wbHLH106	wheat sequence survey chromosome 5BL	IWGSC_chr5BL_ab_k71_contigs_longerthan_200_10924907	3438	1906/1906 (2485)	100	0	11095	9190
	wheat sequence survey chromosome 5DL	IWGSC_chr5DL_ab_k71_contigs_longerthan_200_4583931	2598	1689/1847 (2485)	91	0	8606	6793
	Wheat TGACv1 whole genome shotgun assembly	TGACv1_scaffold_379808_5AL	1792	1322/1539 (2485)	86	0	1303	2801
wbHLH107	wheat sequence survey chromosome 5DL	IWGSC_chr5DL_ab_k71_contigs_longerthan_200_4530950	3402	1886/1886 (3928)	100	0	3102	4987
	wheat sequence survey chromosome 5BL	IWGSC_chr5BL_ab_k71_contigs_longerthan_200_10889232	2531	1465/1506 (3928)	97	0	6930	5425
	Wheat TGACv1 whole genome shotgun assembly	TGACv1_scaffold_375353_5AL	2500	1463/1513 (3928)	97	0	53123	51612
wbHLH108	wheat sequence survey chromosome 5DL	IWGSC_chr5DL_ab_k71_contigs_longerthan_200_4530950	2704	1503/1504 (2823)	99	0	10	1512
	wheat sequence survey chromosome 5BL	IWGSC_chr5BL_ab_k71_contigs_longerthan_200_10889232	2515	1456/1497 (2823)	97	0	6921	5425
	Wheat TGACv1 whole genome shotgun assembly	TGACv1_scaffold_375353_5AL	2484	1454/1504 (2823)	97	0	53114	51612
wbHLH109	wheat sequence survey chromosome 5DL	IWGSC_chr5DL_ab_k71_contigs_longerthan_200_4467066	1660	920/920 (2018)	100	0	7561	6642
	Wheat TGACv1 whole genome shotgun assembly	TGACv1_scaffold_374308_5AL	1469	886/931 (2018)	95	0	89313	88383
	wheat sequence survey chromosome 5BL	IWGSC_chr5BL_ab_k71_contigs_longerthan_200_10837356	1469	882/929 (2018)	95	0	12649	13565
wbHLH110	wheat sequence survey chromosome 5DL	IWGSC_chr5DL_ab_k71_contigs_longerthan_200_4492905	2140	1186/1186 (1186)	100	0	7912	6727
	wheat sequence survey chromosome 5BL	IWGSC_chr5BL_ab_k71_contigs_longerthan_200_10897088	1792	1071/1122 (1186)	95	0	5256	4137
	Wheat TGACv1 whole genome shotgun assembly	TGACv1_scaffold_373941_5AL	1590	1042/1147 (1186)	91	0	395114	393973
wbHLH111	wheat sequence survey chromosome 5DL	IWGSC_chr5DL_ab_k71_contigs_longerthan_200_4549919	1611	893/893 (1958)	100	0	10722	9830
	Wheat TGACv1 whole genome shotgun assembly	TGACv1_scaffold_375250_5AL	1379	848/905 (1958)	94	0	73772	72880
	wheat sequence survey chromosome 5BL	IWGSC_chr5BL_ab_k71_contigs_longerthan_200_10820313	854	522/554 (1958)	94	0	5596	6149
wbHLH112	wheat sequence survey chromosome 5DL	IWGSC_chr5DL_ab_k71_contigs_longerthan_200_4571387	13040	7229/7229 (7768)	100	0	8775	1547
	wheat sequence survey chromosome 5BL	IWGSC_chr5BL_ab_k71_contigs_longerthan_200_10805889	4479	3123/3538 (7768)	88	0	12091	15590
	Wheat TGACv1 whole genome shotgun assembly	TGACv1_scaffold_375786_5AL	3892	3668/4688 (7768)	78	0	54562	59154
wbHLH113	wheat sequence survey chromosome 6AL	IWGSC_chr6AL_ab_k71_contigs_longerthan_200_5826310	1948	1080/1080 (2317)	100	0	10568	11647
	wheat sequence survey chromosome 6DL	IWGSC_chr6DL_ab_k71_contigs_longerthan_200_3310669	1577	1002/1080 (2317)	93	0	6804	7871
	Wheat TGACv1 whole genome shotgun assembly	TGACv1_scaffold_499425_6BL	1150	809/915 (2317)	88	0	237118	236214
wbHLH114	wheat sequence survey chromosome 6AL	IWGSC_chr6AL_ab_k71_contigs_longerthan_200_5826310	6468	3586/3586 (4744)	100	0	10031	13616
	Wheat TGACv1 whole genome shotgun assembly	TGACv1_scaffold_527262_6DL	2625	1881/2155 (4744)	87	0	48184	50279
	Wheat TGACv1 whole genome shotgun assembly	TGACv1_scaffold_499425_6BL	1995	1326/1461 (4744)	91	0	237663	236214
wbHLH115	wheat sequence survey chromosome 6AS	IWGSC_chr6AS_ab_k71_contigs_longerthan_200_4375976	6129	3398/3398 (3844)	100	0	6130	2733
	wheat sequence survey chromosome 6DS	IWGSC_chr6DS_ab_k71_contigs_longerthan_200_1239953	5283	3246/3454 (3844)	94	0	4665	1242
	wheat sequence survey chromosome 6BS	IWGSC_chr6BS_ab_k71_contigs_longerthan_200_2905508	2369	1720/1985 (3844)	87	0	3504	5465
wbHLH116	wheat sequence survey chromosome 6AS	IWGSC_chr6AS_ab_k71_contigs_longerthan_200_4375976	2379	1319/1319 (1971)	100	0	5596	4278
	wheat sequence survey chromosome 6DS	IWGSC_chr6DS_ab_k71_contigs_longerthan_200_1239953	2031	1252/1329 (1971)	94	0	4118	2805
	wheat sequence survey chromosome 6BS	IWGSC_chr6BS_ab_k71_contigs_longerthan_200_2905508	1344	876/964 (1971)	91	0	2118	3070
wbHLH117	heat sequence survey chromosome 6AS	IWGSC_chr6AS_ab_k71_contigs_longerthan_200_4430903	789	453/453 (1132)	100	0	4754	4302
wbHLH118	wheat sequence survey chromosome 6AL	IWGSC_chr6AL_ab_k71_contigs_longerthan_200_5792483	1624	900/900 (1042)	100	0	4731	3832
	Wheat TGACv1 whole genome shotgun assembly	TGACv1_scaffold_513687_6BS	1521	880/902 (1042)	98	0	64639	65540
	wheat sequence survey chromosome 6DL	IWGSC_chr6DL_ab_k71_contigs_longerthan_200_3255105	1480	873/904 (1042)	97	0	852	1747
wbHLH119	wheat sequence survey chromosome 6AL	IWGSC_chr6AL_ab_k71_contigs_longerthan_200_5832763	1620	898/898 (2204)	100	0	3840	2943
	wheat sequence survey chromosome 6BL	IWGSC_chr6BL_ab_k71_contigs_longerthan_200_4251059	1539	880/898 (2204)	98	0	6700	5803
	wheat sequence survey chromosome 6DL	IWGSC_chr6DL_ab_k71_contigs_longerthan_200_2010053	1534	879/898 (2204)	98	0	3612	4509
wbHLH120	wheat sequence survey chromosome 6AL	IWGSC_chr6AL_ab_k71_contigs_longerthan_200_5832796	783	434/434 (683)	100	0	471	38
	Wheat TGACv1 whole genome shotgun assembly	TGACv1_scaffold_500113_6BL	590	390/434 (683)	90	3e-165	70135	69702
	wheat sequence survey chromosome 6DL	IWGSC_chr6DL_ab_k71_contigs_longerthan_200_3230715	580	385/430 (683)	90	5e-162	7576	7999
wbHLH121	wheat sequence survey chromosome 6AS	IWGSC_chr6AS_ab_k71_contigs_longerthan_200_4430903	5360	2988/2988 (2988)	100	0	4765	1778
wbHLH122	wheat sequence survey chromosome 6BL	IWGSC_chr6BL_ab_k71_contigs_longerthan_200_4336116	1694	983/983 (1629)	100	0	456	1438
	wheat sequence survey chromosome 6AL	IWGSC_chr6AL_ab_k71_contigs_longerthan_200_5754244	769	579/677 (1629)	86	0	4565	3901
	wheat sequence survey chromosome 6DL	IWGSC_chr6DL_ab_k71_contigs_longerthan_200_3285897	627	474/558 (1629)	85	1e-175	6069	5534
wbHLH123	wheat sequence survey chromosome 6BL	IWGSC_chr6BL_ab_k71_contigs_longerthan_200_4258782	627	347/347 (780)	100	4e-176	2681	3027
	wheat sequence survey chromosome 6DL	IWGSC_chr6DL_ab_k71_contigs_longerthan_200_416241	567	336/350 (780)	96	4e-158	13794	13445
	wheat sequence survey chromosome 6AL	IWGSC_chr6AL_ab_k71_contigs_longerthan_200_5747359	554	331/347 (780)	95	2e-154	8036	8382
wbHLH124	wheat sequence survey chromosome 6BS	IWGSC_chr6BS_ab_k71_contigs_longerthan_200_3048024	664	402/402 (525)	100	0	644	243
	wheat sequence survey chromosome 6AS	IWGSC_chr6AS_ab_k71_contigs_longerthan_200_4364298	544	363/411 (525)	88	3e-151	13682	13283
wbHLH125	wheat sequence survey chromosome 6BL	IWGSC_chr6BL_ab_k71_contigs_longerthan_200_4251059	4628	2566/2566 (4260)	100	0	8974	6409
	wheat sequence survey chromosome 6DL	IWGSC_chr6DL_ab_k71_contigs_longerthan_200_2010053	2702	1567/1607 (4260)	98	0	2302	3903
	wheat sequence survey chromosome 6AL	IWGSC_chr6AL_ab_k71_contigs_longerthan_200_5832763	2670	1561/1608 (4260)	97	0	5150	3549
wbHLH126	wheat sequence survey chromosome 6DL	IWGSC_chr6DL_ab_k71_contigs_longerthan_200_3310669	2253	1249/1249 (2451)	100	0	6804	8052
	wheat sequence survey chromosome 6AL	IWGSC_chr6AL_ab_k71_contigs_longerthan_200_5826310	1833	1169/1262 (2451)	93	0	10568	11818
	wheat sequence survey chromosome 6BL	IWGSC_chr6BL_ab_k71_contigs_longerthan_200_1185909	964	648/718 (2451)	90	0	577	1289
wbHLH127	wheat sequence survey chromosome 6DL	IWGSC_chr6DL_ab_k71_contigs_longerthan_200_2966311	1281	710/710 (1382)	100	0	2460	3169
	Wheat TGACv1 whole genome shotgun assembly	TGACv1_scaffold_501529_6BL	850	505/528 (1382)	96	0	28679	29200
	Wheat TGACv1 whole genome shotgun assembly	TGACv1_scaffold_474464_6AL	827	501/531 (1382)	94	0	5240	5758
wbHLH128	wheat sequence survey chromosome 6DL	IWGSC_chr6DL_ab_k71_contigs_longerthan_200_3285897	1205	668/668 (2229)	100	0	3533	2866
	wheat sequence survey chromosome 6BL	IWGSC_chr6BL_ab_k71_contigs_longerthan_200_4336116	852	586/666 (2229)	88	0	2629	3261
wbHLH129	wheat sequence survey chromosome 6DL	IWGSC_chr6DL_ab_k71_contigs_longerthan_200_3261688	901	499/499 (915)	100	0	8444	7946
	wheat sequence survey chromosome 6BL	IWGSC_chr6BL_ab_k71_contigs_longerthan_200_4292512	733	473/530 (915)	89	0	4425	3896
	Wheat TGACv1 whole genome shotgun assembly	TGACv1_scaffold_472700_6AL	686	403/418 (915)	96	0	26261	26678
wbHLH130	wheat sequence survey chromosome 6DL	IWGSC_chr6DL_ab_k71_contigs_longerthan_200_3080381	1838	1022/1024 (2074)	99	0	1024	1
	Wheat TGACv1 whole genome shotgun assembly	TGACv1_scaffold_472572_6AL	1694	995/1029 (2074)	97	0	48928	47901
	Wheat TGACv1 whole genome shotgun assembly	TGACv1_scaffold_500462_6BL	1676	986/1024 (2074)	96	0	18398	19421
wbHLH131	wheat sequence survey chromosome 6DL	IWGSC_chr6DL_ab_k71_contigs_longerthan_200_92161	1315	729/729 (1396)	100	0	2957	2229
	WHEAT individual chromosome 6BL shotgun sequences (low coverage 454 data)	TA_454_ch6BL_contig10316	1124	652/671 (1396)	97	0	1369	2039
	Wheat TGACv1 whole genome shotgun assembly	TGACv1_scaffold_472680_6AL	1045	638/676 (1396)	94	0	21950	21286
wbHLH132	wheat sequence survey chromosome 7AS	IWGSC_chr7AS_ab_k71_contigs_longerthan_200_4204346	746	413/413 (791)	100	0	830	1242
	wheat sequence survey chromosome 7DS	IWGSC_chr7DS_ab_k71_contigs_longerthan_200_3959768	482	357/414 (791)	86	1e-132	1615	1217
	Wheat TGACv1 whole genome shotgun assembly	TGACv1_scaffold_592615_7BS	479	343/389 (791)	88	1e-131	37248	37627
wbHLH133	wheat sequence survey chromosome 7AS	IWGSC_chr7AS_ab_k71_contigs_longerthan_200_4185924	4275	2370/2370 (3600)	100	0	6565	4196
	wheat sequence survey chromosome 7DS	IWGSC_chr7DS_ab_k71_contigs_longerthan_200_3957997	3564	2256/2436 (3600)	93	0	11311	8891
	wheat sequence survey chromosome 7BS	IWGSC_chr7BS_ab_k71_contigs_longerthan_200_3118415	1768	1032/1066 (3600)	97	0	2633	3690
wbHLH134	wheat sequence survey chromosome 7AS	IWGSC_chr7AS_ab_k71_contigs_longerthan_200_4185924	4275	2370/2370 (3962)	100	0	6565	4196
	wheat sequence survey chromosome 7DS	IWGSC_chr7DS_ab_k71_contigs_longerthan_200_3957997	3564	2256/2436 (3962)	93	0	11311	8891
	wheat sequence survey chromosome 7BS	IWGSC_chr7BS_ab_k71_contigs_longerthan_200_3118415	1768	1032/1066 (3962)	97	0	2633	3690
wbHLH135	wheat sequence survey chromosome 7AS	IWGSC_chr7AS_ab_k71_contigs_longerthan_200_4185924	1546	857/857 (2613)	100	0	5052	4196
	wheat sequence survey chromosome 7DS	IWGSC_chr7DS_ab_k71_contigs_longerthan_200_3957997	1501	847/857 (2613)	99	0	9747	8891
	Wheat TGACv1 whole genome shotgun assembly	TGACv1_scaffold_591870_7BS	1442	834/857 (2613)	97	0	80664	79808
wbHLH136	wheat sequence survey chromosome 7AS	IWGSC_chr7AS_ab_k71_contigs_longerthan_200_4253980	2102	1235/1235 (1874)	100	0	1904	670
	Wheat TGACv1 whole genome shotgun assembly	TGACv1_scaffold_594159_7BS	1761	1142/1259 (1874)	91	0	13823	15074
	wheat sequence survey chromosome 7DS	IWGSC_chr7DS_ab_k71_contigs_longerthan_200_3820341	1135	797/913 (1874)	87	0	157	1058
wbHLH137	wheat sequence survey chromosome 7AS	IWGSC_chr7AS_ab_k71_contigs_longerthan_200_4253980	1153	709/709 (1509)	100	0	1409	701
	wheat sequence survey chromosome 7BS	IWGSC_chr7BS_ab_k71_contigs_longerthan_200_3133606	888	628/726 (1509)	87	0	1231	513
	wheat sequence survey chromosome 7DS	IWGSC_chr7DS_ab_k71_contigs_longerthan_200_3820341	830	614/722 (1509)	85	0	316	1027
wbHLH138	wheat sequence survey chromosome 7AS	IWGSC_chr7AS_ab_k71_contigs_longerthan_200_4179776	845	470/471 (1500)	99	0	3279	2809
	wheat sequence survey chromosome 7BS	IWGSC_chr7BS_ab_k71_contigs_longerthan_200_3159100	803	463/474 (1500)	98	0	1194	721
	Wheat TGACv1 whole genome shotgun assembly	TGACv1_scaffold_623316_7DS	764	456/474 (1500)	96	0	35898	35426
wbHLH139	wheat sequence survey chromosome 7BS	IWGSC_chr7BS_ab_k71_contigs_longerthan_200_3118415	1546	857/857 (2037)	100	0	2834	3690
	wheat sequence survey chromosome 7DS	IWGSC_chr7DS_ab_k71_contigs_longerthan_200_3957997	1460	838/857 (2037)	98	0	9747	8891
	wheat sequence survey chromosome 7AS	IWGSC_chr7AS_ab_k71_contigs_longerthan_200_4185924	1442	834/857 (2037)	97	0	5052	4196
wbHLH140	wheat sequence survey chromosome 7BS	IWGSC_chr7BS_ab_k71_contigs_longerthan_200_3118415	3974	2217/2218 (3463)	99	0	4457	6674
	wheat sequence survey chromosome 7DS	IWGSC_chr7DS_ab_k71_contigs_longerthan_200_3957997	3249	2075/2274 (3463)	91	0	8125	5900
	wheat sequence survey chromosome 7AS	IWGSC_chr7AS_ab_k71_contigs_longerthan_200_4185924	2899	1839/1995 (3463)	92	0	3431	1441
wbHLH141	wheat sequence survey chromosome 7BL	IWGSC_chr7BL_ab_k71_contigs_longerthan_200_6468939	1963	1088/1088 (1993)	100	0	107	1194
	Wheat TGACv1 whole genome shotgun assembly	TGACv1_scaffold_556014_7AL	1586	1017/1104 (1993)	92	0	206770	205682
	Wheat TGACv1 whole genome shotgun assembly	TGACv1_scaffold_602762_7DL	1344	800/833 (1993)	96	0	127755	128582
wbHLH142	Wheat TGACv1 whole genome shotgun assembly	TGACv1_scaffold_579010_7BL	414	231/232 (597)	99	4e-112	16646	16415
	wheat sequence survey chromosome 7DL	IWGSC_chr7DL_ab_k71_contigs_longerthan_200_3357699	383	224/232 (597)	97	7e-103	10353	10122
wbHLH143	wheat sequence survey chromosome 7BS	IWGSC_chr7BS_ab_k71_contigs_longerthan_200_3159100	879	491/492 (1572)	99	0	3147	2656
	wheat sequence survey chromosome 7AS	IWGSC_chr7AS_ab_k71_contigs_longerthan_200_4179776	798	473/491 (1572)	96	0	5212	4725
	wheat sequence survey chromosome 7DS	IWGSC_chr7DS_ab_k71_contigs_longerthan_200_3871201	791	474/495 (1572)	96	0	4874	4383
wbHLH144	wheat sequence survey chromosome 7DS	IWGSC_chr7DS_ab_k71_contigs_longerthan_200_3963698	2562	1420/1420 (2010)	100	0	1512	2931
	wheat sequence survey chromosome 7BS	IWGSC_chr7BS_ab_k71_contigs_longerthan_200_3081473	1737	1172/1317 (2010)	89	0	1820	509
	wheat sequence survey chromosome 7AS	IWGSC_chr7AS_ab_k71_contigs_longerthan_200_4245279	1709	1219/1398 (2010)	87	0	1257	2601
wbHLH145	wheat sequence survey chromosome 7DS	IWGSC_chr7DS_ab_k71_contigs_longerthan_200_3814860	1112	616/616 (1268)	100	0	316	931
	Wheat TGACv1 whole genome shotgun assembly	TGACv1_scaffold_594159_7BS	1025	597/616 (1268)	97	0	12088	12703
	Wheat TGACv1 whole genome shotgun assembly	TGACv1_scaffold_571133_7AS	1021	596/616 (1268)	97	0	29072	28457
wbHLH146	heat sequence survey chromosome 7DL	IWGSC_chr7DL_ab_k71_contigs_longerthan_200_3362472	625	346/346 (1360)	100	3e-175	5118	5463
	wheat sequence survey chromosome 7BL	IWGSC_chr7BL_ab_k71_contigs_longerthan_200_6631746	536	327/346 (1360)	95	1e-148	6526	6189
	wheat sequence survey chromosome 7AL	IWGSC_chr7AL_ab_k71_contigs_longerthan_200_4433177	408	308/369 (1360)	83	4e-110	7969	7608
wbHLH147	wheat sequence survey chromosome 7DL	IWGSC_chr7DL_ab_k71_contigs_longerthan_200_3362472	648	359/359 (1472)	100	0	5806	6164
	wheat sequence survey chromosome 7BL	IWGSC_chr7BL_ab_k71_contigs_longerthan_200_6631746	518	324/347 (1472)	93	3e-143	6010	5667
	wheat sequence survey chromosome 7AL	IWGSC_chr7AL_ab_k71_contigs_longerthan_200_4433177	336	294/360 (1472)	82	2e-88	7289	6949
wbHLH148	wheat sequence survey chromosome 7DS	IWGSC_chr7DS_ab_k71_contigs_longerthan_200_3957997	3943	2186/2186 (4709)	100	0	11076	8891
	wheat sequence survey chromosome 7AS	IWGSC_chr7AS_ab_k71_contigs_longerthan_200_4185924	3290	1929/1990 (4709)	97	0	3428	1441
	wheat sequence survey chromosome 7BS	IWGSC_chr7BS_ab_k71_contigs_longerthan_200_3118415	3200	2026/2209 (4709)	92	0	4460	6612
wbHLH149	wheat sequence survey chromosome 7DS	IWGSC_chr7DS_ab_k71_contigs_longerthan_200_3957997	1546	857/857 (2042)	100	0	9747	8891
	wheat sequence survey chromosome 7AS	IWGSC_chr7AS_ab_k71_contigs_longerthan_200_4185924	1501	847/857 (2042)	99	0	5052	4196
	wheat sequence survey chromosome 7BS	IWGSC_chr7BS_ab_k71_contigs_longerthan_200_3118415	1460	838/857 (2042)	98	0	2834	3690
wbHLH150	wheat sequence survey chromosome 7DL	IWGSC_chr7DL_ab_k71_contigs_longerthan_200_3342004	1148	636/636 (1641)	100	0	11175	10540
	Wheat TGACv1 whole genome shotgun assembly	TGACv1_scaffold_556816_7AL	1103	626/636 (1641)	98	0	15710	16345
	Wheat TGACv1 whole genome shotgun assembly	TGACv1_scaffold_579967_7BL	1034	611/636 (1641)	96	0	14484	13849
wbHLH151	Wheat TGACv1 whole genome shotgun assembly	TGACv1_scaffold_623316_7DS	722	404/405 (1016)	99	0	38013	37609
	Wheat TGACv1 whole genome shotgun assembly	TGACv1_scaffold_569520_7AS	659	390/405 (1016)	96	0	30514	30914
wbHLH152	wheat sequence survey chromosome 7DS	IWGSC_chr7DS_ab_k71_contigs_longerthan_200_3903671	2080	1153/1153 (1460)	100	0	1800	648
	Wheat TGACv1 whole genome shotgun assembly	TGACv1_scaffold_591787_7BS	1481	1057/1230 (1460)	86	0	257794	256609
	Wheat TGACv1 whole genome shotgun assembly	TGACv1_scaffold_569290_7AS	1242	1012/1246 (1460)	81	0	119997	121175
wbHLH153	wheat sequence survey chromosome 7DS	IWGSC_chr7DS_ab_k71_contigs_longerthan_200_3903671	951	527/527 (887)	100	0	1475	949
	Wheat TGACv1 whole genome shotgun assembly	TGACv1_scaffold_591787_7BS	652	480/564 (887)	85	0	257475	256940
	Wheat TGACv1 whole genome shotgun assembly	TGACv1_scaffold_569290_7AS	545	475/596 (887)	80	1e-151	120332	120908
wbHLH154	Wheat TGACv1 whole genome shotgun assembly	TGACv1_scaffold_569290_7AS	545	475/596 (887)	80	1e-151	120332	120908
	Wheat TGACv1 whole genome shotgun assembly	TGACv1_scaffold_558191_7AL	1541	891/917 (1708)	97	0	43510	42594
	Wheat TGACv1 whole genome shotgun assembly	TGACv1_scaffold_577424_7BL	1481	882/922 (1708)	96	0	75722	76639
wbHLH155	wheat sequence survey chromosome 1DL	IWGSC_chr1DL_ab_k95_contigs_longerthan_200_1377471	298	165/165 (395)	100	1e-77	998	1162
	wheat sequence survey chromosome 1DL	IWGSC_chr1DL_ab_k95_contigs_longerthan_200_1377471	298	165/165 (395)	100	1e-77	998	1162
	wheat sequence survey chromosome 1AL_v2	IWGSC_chr1AL_v2_ab_k71_contigs_longerthan_200_1695512	275	160/165 (395)	97	2e-70	987	1151
wbHLH156	wheat sequence survey chromosome 1DS	IWGSC_chr1DS_ab_k71_contigs_longerthan_200_1874314	1216	674/674 (1137)	100	0	1345	2018
	wheat sequence survey chromosome 1AS	IWGSC_chr1AS_ab_k71_contigs_longerthan_200_3297204	1106	653/679 (1137)	96	0	917	239
	wheat sequence survey chromosome 1BS	IWGSC_chr1BS_ab_k71_contigs_longerthan_200_3460747	998	644/709 (1137)	91	0	8271	8978
wbHLH157	wheat sequence survey chromosome 2AL	IWGSC_chr2AL_ab_k71_contigs_longerthan_200_6356732	1597	885/885 (1404)	100	0	7735	6851
	wheat sequence survey chromosome 2DL	IWGSC_chr2DL_ab_k71_contigs_longerthan_200_9861737	1537	872/885 (1404)	99	0	5510	4626
	wheat sequence survey chromosome 2BL	IWGSC_chr2BL_ab_k71_contigs_longerthan_200_8041793	1492	862/885 (1404)	97	0	1455	2339
wbHLH158	wheat sequence survey chromosome 2AS	IWGSC_chr2AS_ab_k71_contigs_longerthan_200_5263615	502	278/278 (786)	100	1e-138	7009	7286
	wheat sequence survey chromosome 2BS	IWGSC_chr2BS_ab_k71_contigs_longerthan_200_5221275	491	275/277 (786)	99	2e-135	9445	9169
	wheat sequence survey chromosome 2DS	IWGSC_chr2DS_ab_k71_contigs_longerthan_200_5357594	486	274/277 (786)	99	1e-133	3184	2908
wbHLH159	wheat sequence survey chromosome 2AS	IWGSC_chr2AS_ab_k71_contigs_longerthan_200_5263615	1984	1100/1100 (1663)	100	0	6489	7588
	wheat sequence survey chromosome 2DS	IWGSC_chr2DS_ab_k71_contigs_longerthan_200_5357594	1189	797/897 (1663)	89	0	3451	2610
	wheat sequence survey chromosome 2BS	IWGSC_chr2BS_ab_k71_contigs_longerthan_200_5221275	776	448/459 (1663)	98	0	9535	9077
wbHLH160	wheat sequence survey chromosome 2AS	IWGSC_chr2AS_ab_k71_contigs_longerthan_200_5263615	502	278/278 (786)	100	1e-138	7009	7286
	wheat sequence survey chromosome 2BS	IWGSC_chr2BS_ab_k71_contigs_longerthan_200_5221275	491	275/277 (786)	99	2e-135	9445	9169
	wheat sequence survey chromosome 2DS	IWGSC_chr2DS_ab_k71_contigs_longerthan_200_5357594	486	274/277 (786)	99	1e-133	3184	2908
wbHLH161	wheat sequence survey chromosome 2AS	IWGSC_chr2AS_ab_k71_contigs_longerthan_200_5283095	989	548/548 (1435)	100	0	1528	981
	Wheat TGACv1 whole genome shotgun assembly	TGACv1_scaffold_178055_2DS	861	528/560 (1435)	94	0	38771	39327
	wheat sequence survey chromosome 2BS	IWGSC_chr2BS_ab_k71_contigs_longerthan_200_5240429	765	516/582 (1435)	89	0	4243	3669
wbHLH162	wheat sequence survey chromosome 2BL	IWGSC_chr2BL_ab_k71_contigs_longerthan_200_8084222	850	471/471 (471)	100	0	711	1181
	Wheat TGACv1 whole genome shotgun assembly	TGACv1_scaffold_095705_2AL	782	456/471 (471)	97	0	17586	18056
wbHLH163	wheat sequence survey chromosome 2BL	IWGSC_chr2BL_ab_k71_contigs_longerthan_200_8024059	2682	1489/1490 (3433)	99	0	5282	3793
	wheat sequence survey chromosome 2AL	IWGSC_chr2AL_ab_k71_contigs_longerthan_200_6420388	1849	1089/1129 (3433)	96	0	8442	7318
	wheat sequence survey chromosome 2DL	IWGSC_chr2DL_ab_k71_contigs_longerthan_200_9884497	1339	793/826 (3433)	96	0	3990	3176
wbHLH164	wheat sequence survey chromosome 2BL	IWGSC_chr2BL_ab_k71_contigs_longerthan_200_8035626	1647	913/913 (1674)	100	0	448	1360
	Wheat TGACv1 whole genome shotgun assembly	TGACv1_scaffold_162463_2DL	1348	857/934 (1674)	92	0	13027	12114
	wheat sequence survey chromosome 2AL	IWGSC_chr2AL_ab_k71_contigs_longerthan_200_6402041	1173	824/946 (1674)	87	0	14923	15827
wbHLH165	wheat sequence survey chromosome 2BL	IWGSC_chr2BL_ab_k71_contigs_longerthan_200_8041793	2673	1482/1482 (1523)	100	0	1416	2897
	wheat sequence survey chromosome 2AL	IWGSC_chr2AL_ab_k71_contigs_longerthan_200_6356732	2349	1411/1483 (1523)	95	0	7774	6314
	wheat sequence survey chromosome 2DL	IWGSC_chr2DL_ab_k71_contigs_longerthan_200_9861737	2315	1408/1490 (1523)	94	0	5549	4074
wbHLH166	Wheat reference sequence chromosome 3B CDS only (nucleotide)	TRAES3BF011300020CFD_t1	522	309/324 (386)	95	6e-145	1396	1719
	Wheat TGACv1 whole genome shotgun assembly	TGACv1_scaffold_273165_3DS	435	284/315 (386)	90	7e-119	17788	17477
wbHLH167	wheat sequence survey chromosome 2DL	IWGSC_chr2DL_ab_k71_contigs_longerthan_200_9861737	2287	1268/1268 (2678)	100	0	5893	4626
	wheat sequence survey chromosome 2AL	IWGSC_chr2AL_ab_k71_contigs_longerthan_200_6356732	2185	1247/1268 (2678)	98	0	8116	6851
	wheat sequence survey chromosome 2BL	IWGSC_chr2BL_ab_k71_contigs_longerthan_200_8041793	2179	1245/1268 (2678)	98	0	1073	2339
wbHLH168	wheat sequence survey chromosome 2DL	IWGSC_chr2DL_ab_k71_contigs_longerthan_200_9898167	1296	718/718 (1154)	100	0	1509	2226
	Wheat TGACv1 whole genome shotgun assembly	TGACv1_scaffold_095119_2AL	749	586/706 (1154)	83	0	13746	14451
	wheat sequence survey chromosome 2BL	IWGSC_chr2BL_ab_k71_contigs_longerthan_200_8082988	722	579/706 (1154)	82	0	5204	4508
wbHLH169	wheat sequence survey chromosome 2DL	IWGSC_chr2DL_ab_k71_contigs_longerthan_200_9902029	760	421/421 (742)	100	0	983	563
	Wheat TGACv1 whole genome shotgun assembly	TGACv1_scaffold_094066_2AL	688	405/421 (742)	96	0	62443	62863
	Wheat TGACv1 whole genome shotgun assembly	TGACv1_scaffold_132498_2BL	688	407/423 (742)	96	0	24665	25087
wbHLH170	wheat sequence survey chromosome 2DS	IWGSC_chr2DS_ab_k71_contigs_longerthan_200_5358667	993	550/550 (1178)	100	0	2847	2298
	wheat sequence survey chromosome 2BS	IWGSC_chr2BS_ab_k71_contigs_longerthan_200_5202673	904	532/551 (1178)	97	0	7485	6935
	wheat sequence survey chromosome 2AS	IWGSC_chr2AS_ab_k71_contigs_longerthan_200_5253155	890	528/550 (1178)	96	0	10325	10873
wbHLH171	Wheat reference sequence chromosome 3B CDS only (nucleotide)	TRAES3BF136000020CFD_t1	839	501/525 (525)	95	0	154	678
	Wheat TGACv1 whole genome shotgun assembly	TGACv1_scaffold_194219_3AL	699	387/387 (525)	100	0	84122	84508
	wheat sequence survey chromosome 3DL	IWGSC_chr3DL_ab_k71_contigs_longerthan_200_6953789	639	374/387 (525)	97	5e-180	683	297
wbHLH172	wheat sequence survey chromosome 3AS	IWGSC_chr3AS_ab_k71_contigs_longerthan_200_101750	5014	2780/2780 (2780)	100	0	3484	705
	wheat sequence survey chromosome 3B	IWGSC_chr3B_ab_k71_contigs_longerthan_200_10367606	4277	2452/2504 (2780)	98	0	4564	2066
	Wheat TGACv1 whole genome shotgun assembly	TGACv1_scaffold_272768_3DS	4262	2454/2510 (2780)	98	0	16173	13670
wbHLH173	Wheat reference sequence chromosome 3B CDS only (nucleotide)	TRAES3BF076600020CFD_t1	1251	730/754 (751)	97	0	516	1269
	wheat sequence survey chromosome 3AS	IWGSC_chr3AS_ab_k71_contigs_longerthan_200_3328200	719	398/398 (751)	100	0	888	491
	Wheat TGACv1 whole genome shotgun assembly	TGACv1_scaffold_273315_3DS	677	389/398 (751)	98	0	25584	25981
wbHLH174	wheat sequence survey chromosome 3AS	IWGSC_chr3AS_ab_k71_contigs_longerthan_200_3340492	1398	775/775 (1431)	100	0	1169	1943
	Wheat TGACv1 whole genome shotgun assembly	TGACv1_scaffold_728315_3DS	1099	731/816 (1431)	90	0	1224	413
	Wheat TGACv1 whole genome shotgun assembly	TGACv1_scaffold_221279_3B	1086	705/779 (1431)	91	0	45243	44466
wbHLH175	TA_454_ch3A	scaffold20486	810	449/449 (635)	100	0	982	534
	Wheat reference sequence chromosome 3B CDS only (nucleotide)	TRAES3BF035300060CFD_t1	798	525/580 (635)	91	0	1	580
	Wheat TGACv1 whole genome shotgun assembly	TGACv1_scaffold_271634_3DS	666	411/438 (635)	94	0	137424	136989
wbHLH176	wheat sequence survey chromosome 4AL_v2	IWGSC_chr4AL_V2_ab_k71_contigs_longerthan_200_1798169	1326	735/735 (1519)	100	0	6033	6767
	wheat sequence survey chromosome 4BL	IWGSC_chr4BL_ab_k71_contigs_longerthan_200_7032083	1178	705/737 (1519)	96	0	3374	2643
	wheat sequence survey chromosome 4DL_v3	IWGSC_chr4DL_V3_ab_k71_contigs_longerthan_200_14430315	1173	700/735 (1519)	95	0	6099	5380
wbHLH177	wheat sequence survey chromosome 4AL_v2	IWGSC_chr4AL_V2_ab_k71_contigs_longerthan_200_7131151	951	529/530 (1801)	99	0	7680	8209
	wheat sequence survey chromosome 4BS	IWGSC_chr4BS_ab_k71_contigs_longerthan_200_4942770	655	402/426 (1801)	94	0	26609	26184
	wheat sequence survey chromosome 4DS	IWGSC_chr4DS_ab_k71_contigs_longerthan_200_2316545	630	375/392 (1801)	96	9e-177	9064	9455
wbHLH178	wheat sequence survey chromosome 4AS_v2	IWGSC_chr4AS_V2_ab_k71_contigs_longerthan_200_5952182	277	153/153 (411)	100	5e-71	5827	5675
	wheat sequence survey chromosome 4DL_v3	IWGSC_chr4DL_V3_ab_k71_contigs_longerthan_200_14462186	268	151/153 (411)	99	2e-68	2408	2560
	wheat sequence survey chromosome 4BS	IWGSC_chr4BS_ab_k71_contigs_longerthan_200_4917689	253	148/153 (411)	97	5e-64	814	966
wbHLH179	wheat sequence survey chromosome 4BL	IWGSC_chr4BL_ab_k71_contigs_longerthan_200_7021985	875	485/485 (999)	100	0	15652	16136
	Wheat TGACv1 whole genome shotgun assembly	TGACv1_scaffold_306506_4AS	807	470/485 (999)	97	0	39384	39868
	wheat sequence survey chromosome 4DL_v3	IWGSC_chr4DL_V3_ab_k71_contigs_longerthan_200_14391260	807	470/485 (999)	97	0	1836	2320
wbHLH180	wheat sequence survey chromosome 4BL	IWGSC_chr4BL_ab_k71_contigs_longerthan_200_7028980	1382	766/766 (766)	100	0	823	58
	Wheat TGACv1 whole genome shotgun assembly	TGACv1_scaffold_344748_4DL	953	676/780 (766)	87	0	21097	20332
wbHLH181	wheat sequence survey chromosome 4BL	IWGSC_chr4BL_ab_k71_contigs_longerthan_200_7039126	2823	1565/1565 (2757)	100	0	1301	2865
	wheat sequence survey chromosome 4AS_v2	IWGSC_chr4AS_V2_ab_k71_contigs_longerthan_200_5943963	1925	1390/1579 (2757)	88	0	11504	9952
	wheat sequence survey chromosome 4DL_v3	IWGSC_chr4DL_V3_ab_k71_contigs_longerthan_200_14378858	1278	817/894 (2757)	91	0	1932	1077
wbHLH182	wheat sequence survey chromosome 4BS	IWGSC_chr4BS_ab_k71_contigs_longerthan_200_4917689	277	153/153 (282)	100	3e-71	814	966
	wheat sequence survey chromosome 4DL_v3	IWGSC_chr4DL_V3_ab_k71_contigs_longerthan_200_14462186	262	150/153 (282)	98	7e-67	2408	2560
	Wheat TGACv1 whole genome shotgun assembly	TGACv1_scaffold_308077_4AS	253	148/153 (282)	97	4e-64	30169	30321
wbHLH183	wheat sequence survey chromosome 4DL_v3	IWGSC_chr4DL_V3_ab_k71_contigs_longerthan_200_14186981	410	227/227 (307)	100	2e-111	227	1
	Wheat TGACv1 whole genome shotgun assembly	TGACv1_scaffold_320325_4BL	387	222/227 (307)	98	3e-104	212390	212164
wbHLH184	wheat sequence survey chromosome 4DL_v3	IWGSC_chr4DL_V3_ab_k71_contigs_longerthan_200_14302588	352	195/195 (316)	100	6e-94	294	488
	wheat sequence survey chromosome 4BL	IWGSC_chr4BL_ab_k71_contigs_longerthan_200_7024686	316	187/195 (316)	96	4e-83	2339	2145
wbHLH185	wheat sequence survey chromosome 4DL_v3	IWGSC_chr4DL_V3_ab_k71_contigs_longerthan_200_14348633	884	490/490 (1130)	100	0	4602	4113
	wheat sequence survey chromosome 4AS_v2	IWGSC_chr4AS_V2_ab_k71_contigs_longerthan_200_5937317	765	464/490 (1130)	95	0	4607	5087
	wheat sequence survey chromosome 4BL	IWGSC_chr4BL_ab_k71_contigs_longerthan_200_7031494	679	410/431 (1130)	95	0	676	252
wbHLH186	wheat sequence survey chromosome 4DL_v3	IWGSC_chr4DL_V3_ab_k71_contigs_longerthan_200_14365645	1288	714/714 (1014)	100	0	640	1353
	wheat sequence survey chromosome 4AS_v2	IWGSC_chr4AS_V2_ab_k71_contigs_longerthan_200_5996460	1012	654/718 (1014)	91	0	3782	4461
	wheat sequence survey chromosome 4BL	IWGSC_chr4BL_ab_k71_contigs_longerthan_200_7004331	946	639/718 (1014)	89	0	2054	1386
wbHLH187	wheat sequence survey chromosome 4DL_v3	IWGSC_chr4DL_V3_ab_k71_contigs_longerthan_200_14378858	443	245/245 (800)	100	1e-120	1321	1077
	Wheat TGACv1 whole genome shotgun assembly	TGACv1_scaffold_320413_4BL	401	236/245 (800)	96	3e-108	142018	141778
wbHLH188	wheat sequence survey chromosome 4DL_v3	IWGSC_chr4DL_V3_ab_k71_contigs_longerthan_200_14391260	875	485/485 (999)	100	0	1836	2320
	wheat sequence survey chromosome 4AS_v2	IWGSC_chr4AS_V2_ab_k71_contigs_longerthan_200_5935824	812	471/485 (999)	97	0	7782	8266
	wheat sequence survey chromosome 4BL	IWGSC_chr4BL_ab_k71_contigs_longerthan_200_7021985	807	470/485 (999)	97	0	15652	16136
wbHLH189	wheat sequence survey chromosome 4DL_v3	IWGSC_chr4DL_V3_ab_k71_contigs_longerthan_200_14422238	1440	800/801 (1538)	99	0	6974	6174
	Wheat TGACv1 whole genome shotgun assembly	TGACv1_scaffold_321240_4BL	1169	747/810 (1538)	92	0	74529	73723
	Wheat TGACv1 whole genome shotgun assembly	TGACv1_scaffold_343765_4DL	1007	716/821 (1538)	87	0	1834	2647
wbHLH190	wheat sequence survey chromosome 4DL_v3	IWGSC_chr4DL_V3_ab_k71_contigs_longerthan_200_14462186	277	153/153 (411)	100	5e-71	2408	2560
	wheat sequence survey chromosome 4AS_v2	IWGSC_chr4AS_V2_ab_k71_contigs_longerthan_200_5952182	268	151/153 (411)	99	2e-68	5827	5675
	wheat sequence survey chromosome 4BS	IWGSC_chr4BS_ab_k71_contigs_longerthan_200_4917689	262	150/153 (411)	98	1e-66	814	966
wbHLH191	wheat sequence survey chromosome 4DL_v3	IWGSC_chr4DL_V3_ab_k71_contigs_longerthan_200_14430315	2012	1115/1115 (2054)	100	0	3820	2706
	wheat sequence survey chromosome 4BL	IWGSC_chr4BL_ab_k71_contigs_longerthan_200_7032083	1443	952/1051 (2054)	91	0	1061	20
	wheat sequence survey chromosome 4AL_v2	IWGSC_chr4AL_V2_ab_k71_contigs_longerthan_200_1798169	921	661/768 (2054)	86	0	9032	9751
wbHLH192	Wheat TGACv1 whole genome shotgun assembly	TGACv1_scaffold_343765_4DL	1106	623/630 (1056)	99	0	2018	2647
	Wheat TGACv1 whole genome shotgun assembly	TGACv1_scaffold_321240_4BL	796	558/636 (1056)	88	0	74349	73723
wbHLH193	wheat sequence survey chromosome 4DS	IWGSC_chr4DS_ab_k71_contigs_longerthan_200_2276823	2125	1180/1181 (1883)	99	0	5534	6714
	wheat sequence survey chromosome 4BS	IWGSC_chr4BS_ab_k71_contigs_longerthan_200_4914659	1891	1130/1184 (1883)	95	0	7319	6145
	wheat sequence survey chromosome 4AL_v2	IWGSC_chr4AL_V2_ab_k71_contigs_longerthan_200_7080772	1817	1106/1179 (1883)	94	0	12271	11130
wbHLH194	wheat sequence survey chromosome 4DS	IWGSC_chr4DS_ab_k71_contigs_longerthan_200_2295411	836	463/463 (1131)	100	0	2033	1571
	Wheat TGACv1 whole genome shotgun assembly	TGACv1_scaffold_288604_4AL	554	375/420 (1131)	89	3e-154	25730	26143
	wheat sequence survey chromosome 4DS	IWGSC_chr4DS_ab_k71_contigs_longerthan_200_2308211	554	379/429 (1131)	88	3e-154	4098	3679
wbHLH195	wheat sequence survey chromosome 4DS	IWGSC_chr4DS_ab_k71_contigs_longerthan_200_2316982	1086	602/602 (602)	100	0	2482	3083
	Wheat TGACv1 whole genome shotgun assembly	TGACv1_scaffold_288604_4AL	899	566/611 (602)	93	0	12502	13112
	Wheat TGACv1 whole genome shotgun assembly	TGACv1_scaffold_328234_4BS	861	551/602 (602)	92	0	51193	51779
wbHLH196	wheat sequence survey chromosome 4DS	IWGSC_chr4DS_ab_k71_contigs_longerthan_200_2325065	710	393/393 (994)	100	0	684	1076
	wheat sequence survey chromosome 4BS	IWGSC_chr4BS_ab_k71_contigs_longerthan_200_4865305	605	370/393 (994)	94	2e-169	3880	4272
	Wheat TGACv1 whole genome shotgun assembly	TGACv1_scaffold_288604_4AL	556	367/405 (994)	91	9e-155	13197	13601
wbHLH197	wheat sequence survey chromosome 5AL	IWGSC_chr5AL_ab_k95_contigs_longerthan_200_1404752	863	478/478 (997)	100	0	999	1476
	wheat sequence survey chromosome 5BL	IWGSC_chr5BL_ab_k71_contigs_longerthan_200_10924907	673	407/427 (997)	95	0	11095	10669
	wheat sequence survey chromosome 5DL	IWGSC_chr5DL_ab_k71_contigs_longerthan_200_4583931	666	404/426 (997)	95	0	8606	8181
wbHLH198	wheat sequence survey chromosome 5AS	IWGSC_chr5AS_ab_k95_contigs_longerthan_200_1517992	637	353/353 (682)	100	2e-179	508	860
	wheat sequence survey chromosome 5BS	IWGSC_chr5BS_ab_k71_contigs_longerthan_200_2244954	491	335/377 (682)	89	2e-135	3586	3211
	wheat sequence survey chromosome 5DS	IWGSC_chr5DS_ab_k71_contigs_longerthan_200_2762657	426	286/323 (682)	89	7e-116	4862	5184
wbHLH199	wheat sequence survey chromosome 5AS	IWGSC_chr5AS_ab_k95_contigs_longerthan_200_1549422	993	550/550 (1150)	100	0	7297	6748
	wheat sequence survey chromosome 5BS	IWGSC_chr5BS_ab_k71_contigs_longerthan_200_2249778	866	522/550 (1150)	95	0	11351	11900
	wheat sequence survey chromosome 5DS	IWGSC_chr5DS_ab_k71_contigs_longerthan_200_2731848	796	507/550 (1150)	92	0	6647	6101
wbHLH200	wheat sequence survey chromosome 5BL	IWGSC_chr5BL_ab_k71_contigs_longerthan_200_10837356	2922	1620/1620 (3044)	100	0	11947	13566
	wheat sequence survey chromosome 5DL	IWGSC_chr5DL_ab_k71_contigs_longerthan_200_4467066	2443	1549/1684 (3044)	92	0	8302	6641
	Wheat TGACv1 whole genome shotgun assembly	TGACv1_scaffold_374308_5AL	2316	1520/1681 (3044)	90	0	90022	88382
wbHLH201	wheat sequence survey chromosome 5BL	IWGSC_chr5BL_ab_k71_contigs_longerthan_200_10889232	3573	1981/1981 (3490)	100	0	7177	5197
	Wheat TGACv1 whole genome shotgun assembly	TGACv1_scaffold_433921_5DL	3285	1918/1981 (3490)	97	0	19882	21861
	Wheat TGACv1 whole genome shotgun assembly	TGACv1_scaffold_375353_5AL	3232	1907/1982 (3490)	96	0	53370	51389
wbHLH202	wheat sequence survey chromosome 5BL	IWGSC_chr5BL_ab_k71_contigs_longerthan_200_10889232	985	546/546 (2451)	100	0	3174	2629
	wheat sequence survey chromosome 5DL	IWGSC_chr5DL_ab_k71_contigs_longerthan_200_4530950	755	501/548 (2451)	91	0	4457	4990
	wheat sequence survey chromosome 5AL	IWGSC_chr5AL_ab_k95_contigs_longerthan_200_2784809	735	490/535 (2451)	92	0	588	63
wbHLH203	wheat sequence survey chromosome 5BL	IWGSC_chr5BL_ab_k71_contigs_longerthan_200_10889232	1242	688/688 (2901)	100	0	10409	9722
	Wheat TGACv1 whole genome shotgun assembly	TGACv1_scaffold_433921_5DL	884	620/710 (2901)	87	0	15637	16308
	Wheat TGACv1 whole genome shotgun assembly	TGACv1_scaffold_375353_5AL	881	531/557 (2901)	95	0	50008	49452
wbHLH204	wheat sequence survey chromosome 5BL	IWGSC_chr5BL_ab_k71_contigs_longerthan_200_10919120	1238	686/686 (1453)	100	0	12578	11893
	Wheat TGACv1 whole genome shotgun assembly	TGACv1_scaffold_376676_5AL	1016	648/704 (1453)	92	0	48303	47601
	Wheat TGACv1 whole genome shotgun assembly	TGACv1_scaffold_435338_5DL	975	634/698 (1453)	91	0	30099	30778
wbHLH205	wheat sequence survey chromosome 5DL	IWGSC_chr5DL_ab_k71_contigs_longerthan_200_4494114	902	500/500 (640)	100	0	507	8
	wheat sequence survey chromosome 5BL	IWGSC_chr5BL_ab_k71_contigs_longerthan_200_10874439	800	479/502 (640)	95	0	6313	5818
	Wheat TGACv1 whole genome shotgun assembly	TGACv1_scaffold_375186_5AL	798	480/504 (640)	95	0	80190	80685
wbHLH206	wheat sequence survey chromosome 5DL	IWGSC_chr5DL_ab_k71_contigs_longerthan_200_4598768	387	214/214 (831)	100	8e-104	3995	3782
	wheat sequence survey chromosome 5BL	IWGSC_chr5BL_ab_k71_contigs_longerthan_200_10880557	351	206/214 (831)	96	5e-93	168	381
	wheat sequence survey chromosome 5AL	IWGSC_chr5AL_ab_k95_contigs_longerthan_200_2743188	311	203/226 (831)	90	5e-81	7490	7265
wbHLH207	wheat sequence survey chromosome 5DS	IWGSC_chr5DS_ab_k71_contigs_longerthan_200_2731848	955	529/529 (1090)	100	0	6629	6101
	wheat sequence survey chromosome 5BS	IWGSC_chr5BS_ab_k71_contigs_longerthan_200_2249778	796	496/532 (1090)	93	0	11369	11900
	wheat sequence survey chromosome 5AS	IWGSC_chr5AS_ab_k95_contigs_longerthan_200_1549422	769	490/532 (1090)	92	0	7279	6748
wbHLH208	wheat sequence survey chromosome 6AL	IWGSC_chr6AL_ab_k71_contigs_longerthan_200_3025472	251	139/139 (209)	100	9e-64	403	265
	Wheat TGACv1 whole genome shotgun assembly	TGACv1_scaffold_500462_6BL	237	136/139 (209)	98	2e-59	16783	16921
	Wheat TGACv1 whole genome shotgun assembly	TGACv1_scaffold_528285_6DL	233	135/139 (209)	97	2e-58	21375	21513
wbHLH209	wheat sequence survey chromosome 6AL	IWGSC_chr6AL_ab_k71_contigs_longerthan_200_5747359	1427	791/791 (1724)	100	0	4777	5567
	Wheat TGACv1 whole genome shotgun assembly	TGACv1_scaffold_528383_6DL	1270	761/797 (1724)	95	0	22325	21537
	Wheat TGACv1 whole genome shotgun assembly	TGACv1_scaffold_501060_6BL	1231	755/803 (1724)	94	0	28801	29597
wbHLH210	wheat sequence survey chromosome 6AL	IWGSC_chr6AL_ab_k71_contigs_longerthan_200_5754244	4316	2393/2393 (3076)	100	0	5516	3124
	wheat sequence survey chromosome 6DL	IWGSC_chr6DL_ab_k71_contigs_longerthan_200_3285897	1965	1352/1522 (3076)	89	0	7007	5534
	Wheat TGACv1 whole genome shotgun assembly	TGACv1_scaffold_501882_6BL	1121	820/960 (3076)	85	0	30376	29423
wbHLH211	wheat sequence survey chromosome 6AS	IWGSC_chr6AS_ab_k71_contigs_longerthan_200_2972456	942	522/522 (665)	100	0	277	798
	Wheat TGACv1 whole genome shotgun assembly	TGACv1_scaffold_514404_6BS	778	485/522 (665)	93	0	40733	40221
wbHLH212	wheat sequence survey chromosome 6AS	IWGSC_chr6AS_ab_k71_contigs_longerthan_200_4359078	1278	708/708 (708)	100	0	1248	541
	wheat sequence survey chromosome 5BL	IWGSC_chr5BL_ab_k71_contigs_longerthan_200_10811466	1260	704/708 (708)	99	0	2865	3572
wbHLH213	wheat sequence survey chromosome 6AS	IWGSC_chr6AS_ab_k71_contigs_longerthan_200_4378919	931	538/538 (1022)	100	0	1041	504
	Wheat TGACv1 whole genome shotgun assembly	TGACv1_scaffold_514404_6BS	758	490/538 (1022)	91	0	40733	40221
wbHLH214	wheat sequence survey chromosome 6BS	IWGSC_chr6BS_ab_k71_contigs_longerthan_200_2905508	2129	1180/1180 (2071)	100	0	1605	2784
	wheat sequence survey chromosome 6DS	IWGSC_chr6DS_ab_k71_contigs_longerthan_200_1239953	1766	1113/1202 (2071)	93	0	4665	3465
	wheat sequence survey chromosome 6AS	IWGSC_chr6AS_ab_k71_contigs_longerthan_200_4375976	1689	1105/1225 (2071)	90	0	6130	4923
wbHLH215	wheat sequence survey chromosome 6BS	IWGSC_chr6BS_ab_k71_contigs_longerthan_200_2905508	535	296/296 (735)	100	2e-148	2118	2413
	wheat sequence survey chromosome 6DS	IWGSC_chr6DS_ab_k71_contigs_longerthan_200_1239953	489	286/296 (735)	97	8e-135	4118	3823
wbHLH216	wheat sequence survey chromosome 6DL	IWGSC_chr6DL_ab_k71_contigs_longerthan_200_2010053	1880	1042/1042 (2833)	100	0	2360	3401
	wheat sequence survey chromosome 6AL	IWGSC_chr6AL_ab_k71_contigs_longerthan_200_5832763	1766	1020/1043 (2833)	98	0	5091	4051
	wheat sequence survey chromosome 6BL	IWGSC_chr6BL_ab_k71_contigs_longerthan_200_4251059	1741	1018/1047 (2833)	97	0	7955	6911
wbHLH217	Wheat TGACv1 whole genome shotgun assembly	TGACv1_scaffold_542526_6DS	1566	868/868 (2247)	100	0	48468	47601
	Wheat TGACv1 whole genome shotgun assembly	TGACv1_scaffold_485603_6AS	1364	828/880 (2247)	94	0	51321	50463
	wheat sequence survey chromosome 6BS	IWGSC_chr6BS_ab_k71_contigs_longerthan_200_2905508	953	756/906 (2247)	83	0	3678	4567
wbHLH218	wheat sequence survey chromosome 7AL	IWGSC_chr7AL_ab_k71_contigs_longerthan_200_4471800	737	416/420 (950)	99	0	8344	7925
	wheat sequence survey chromosome 7BL	IWGSC_chr7BL_ab_k71_contigs_longerthan_200_6718022	618	393/421 (950)	93	3e-173	2125	2534
	wheat sequence survey chromosome 7DL	IWGSC_chr7DL_ab_k71_contigs_longerthan_200_3357699	527	368/420 (950)	88	4e-146	9779	9394
wbHLH219	wheat sequence survey chromosome 7AL	IWGSC_chr7AL_ab_k71_contigs_longerthan_200_4529726	794	442/443 (767)	99	0	1313	1755
	Wheat TGACv1 whole genome shotgun assembly	TGACv1_scaffold_602762_7DL	722	427/443 (767)	96	0	127755	128193
	Wheat TGACv1 whole genome shotgun assembly	TGACv1_scaffold_578581_7BL	722	426/443 (767)	96	0	37724	38166
wbHLH220	wheat sequence survey chromosome 7AS	IWGSC_chr7AS_ab_k71_contigs_longerthan_200_4058401	509	282/282 (611)	100	7e-141	674	955
	wheat sequence survey chromosome 7DS	IWGSC_chr7DS_ab_k71_contigs_longerthan_200_3903671	392	252/274 (611)	92	1e-105	1800	1528
	Wheat TGACv1 whole genome shotgun assembly	TGACv1_scaffold_591787_7BS	379	249/274 (611)	91	8e-102	257794	257528
wbHLH221	wheat sequence survey chromosome 7BS	IWGSC_chr7BS_ab_k71_contigs_longerthan_200_3081473	1938	1074/1074 (1735)	100	0	1820	747
	wheat sequence survey chromosome 7DS	IWGSC_chr7DS_ab_k71_contigs_longerthan_200_3963698	1431	949/1064 (1735)	89	0	1512	2502
	wheat sequence survey chromosome 7AS	IWGSC_chr7AS_ab_k71_contigs_longerthan_200_4245279	1427	960/1079 (1735)	89	0	1257	2281
wbHLH222	wheat sequence survey chromosome 7BS	IWGSC_chr7BS_ab_k71_contigs_longerthan_200_3094409	951	619/619 (1055)	100	0	1471	853
	Wheat TGACv1 whole genome shotgun assembly	TGACv1_scaffold_621909_7DS	886	512/526 (1055)	97	0	34883	34358
	Wheat TGACv1 whole genome shotgun assembly	TGACv1_scaffold_571133_7AS	868	508/526 (1055)	97	0	28982	28457
wbHLH223	wheat sequence survey chromosome 7DL	IWGSC_chr7DL_ab_k71_contigs_longerthan_200_3291778	1400	776/776 (1862)	100	0	2194	1419
	Wheat TGACv1 whole genome shotgun assembly	TGACv1_scaffold_578421_7BL	1021	689/772 (1862)	89	0	35744	34985
	Wheat TGACv1 whole genome shotgun assembly	TGACv1_scaffold_557295_7AL	939	663/762 (1862)	87	0	29120	28404
wbHLH224	wheat sequence survey chromosome 7DL	IWGSC_chr7DL_ab_k71_contigs_longerthan_200_3357699	1393	834/835 (1582)	99	0	12445	11611
	Wheat TGACv1 whole genome shotgun assembly	TGACv1_scaffold_579010_7BL	1301	788/844 (1582)	93	0	18784	17941
	Wheat TGACv1 whole genome shotgun assembly	TGACv1_scaffold_559421_7AL	1287	785/844 (1582)	93	0	11168	1201
wbHLH225	Wheat reference sequence chromosome 3B CDS only (nucleotide)	TRAES3BF201400030CFD_t1	1413	783/783 (783)	100	0	1	783
	heat TGACv1 whole genome shotgun assembly	TGACv1_scaffold_210742_3AS	408	226/226 (783)	100	2e-110	28668	28443
