# Supplementary material for: Global identification, structural analysis and expression characterization of bHLH transcription factors in wheat
Source: BMC Plant Biol. 2017 May 30;17:90. doi: 10.1186/s12870-017-1038-y (PMC5450219; doi:10.1186/s12870-017-1038-y)
Supplement: Supplementary file 23 — Compared plantTFDB, wheatTFDB and this study. (XLSX 8 kb) [file 12870_2017_1038_MOESM23_ESM.xlsx]

## Sheet: Sheet1
The specific primers of bHLH gene sequences in wheat
Name	Sequence
wbHLH106-1-F	GCCAAGTGCACGACATTGTT
wbHLH106-1-R	GAGGCGCGTCATTTTCATCC
wbHLH197-5-F	GAGCCCATCTCCAGCAATGA
wbHLH197-5-R	CAGCAGTACAATCCGGCACT
wbHLH172-1-F	GGAGTCGAAACTCACAGGCA
wbHLH172-1-R	AACCAACCTCTACTGCACCG
wbHLH024-4-F	GTCGTGTCAACCCTCACACT
wbHLH024-4-R	GGACAGGGACAAACCAGAGG
wbHLH030-2-F	GTCAGAGCCTCGTACCACAC
wbHLH030-2-R	ACTTGGGGTCATCGGAGGTA
wbHLH160-3-F	TGGGTATTCGACTGCCCTCT
wbHLH160-3-R	CATACCAGGGATTGGGAGCC
wbHLH149-3-F	AGAAGGAAGTATGCCACC
wbHLH149-3-R	GAAGCTCCATAAGGCTGT
wbHLH194-3-F2	AGGACATTGTTGGGAGGATA
wbHLH194-3-R2	TCTTTGAACGGATTCGTG
wbHLH200-3-F1	ACTGCTCGTCCAAAGGGTC
wbHLH200-3-R1	GCTGTGGCTGTTGGTTGC
wbHLH137-3-F	CACAACGTGATTGGGATG
wbHLH137-3-R	TGCGAGCTAGTGGAACAG
wbHLH046-3-F1	AGACAAGACCGCCAGGAC
wbHLH046-3-R1	GAACGGAACAGCACAAAGT
wbHLH091_Q2_F	AGGAGCAGGAGCGCCAGATT
wbHLH091_Q2_R	TGATGGAGGAGGCAGAGGTTGT
