# Supplementary material for: Global identification, structural analysis and expression characterization of bHLH transcription factors in wheat
Source: BMC Plant Biol. 2017 May 30;17:90. doi: 10.1186/s12870-017-1038-y (PMC5450219; doi:10.1186/s12870-017-1038-y)
Supplement: Supplementary file 24 — The homeologous gene of bHLH in wheat. The wbHLH TFs that lost homologous genes on one of A, B or D genome marked with orange background and lost homologous genes on two genomes marked with green background. (XLSX 12 kb) [file 12870_2017_1038_MOESM24_ESM.xlsx]

## Sheet: Sheet1
Correlation analysis of wbHLH genes expression pattern
Expression levals of bHLH genes(RNA-seq analysis)
	wbHLH106	wbHLH197	wbHLH172	wbHLH030	wbHLH024	wbHLH160	wbHLH046	wbHLH194	wbHLH200	wbHLH137	wbHLH091	wbHLH149
DPA5	0.00207084	0.00779564	0.124323	0.0545725	0.00020575	0.0743303	0.0984503	0	0.000499883	0.128371	0	0.0983161
DPA10	0.0106527	0.00650696	0.121074	0.365271	0	0.510853	0.172871	0.000177038	0.000719279	0.0962614	0	0.422968
DPA15	0.0397105	0.0236351	0.248608	0.3152	0.00184928	0.526028	0.130111	0.000134824	0.000764947	0.184287	0	0.487437
DPA20	0.00463207	0.00452467	0.237333	0.470648	0.00112874	0.815046	0.190496	0.000347868	0.00127484	0.178721	0	0.651171
DPA25	0.0496022	0.0685564	0.237411	0.22213	0.00430467	0.717805	0.112949	0.0109312	0.00818818	0.156899	0	0.395384
DPA30	0.0283728	0.0241303	0.254604	0.603502	9.60473e-05	0.818632	0.278552	0	0.00190015	0.147208	0	0.834093
root	0.00203964	0.00593291	0.0497884	0.0643193	0.390199	0.111189	0.00106077	0.0768569	0.0349284	0.0872753	0.00250394	0.0637139
stem	0.107625	0.0992016	0.0423184	0.137924	0.0127181	0.155412	0.00317699	0.0157966	0.0149428	0.0369388	0.0604939	0.0669294
leaf	0.389688	0.538053	0.0447775	0.112562	0.00758056	0.17943	0.00491031	0.000114647	0.00391075	0.0143277	0.780617	0.0823109
seeding	0	0	0	0	0	0	0	0	0	0	0	0
Expression levals of bHLH genes(qPCR)
	wbHLH106	wbHLH197	wbHLH172	wbHLH030	wbHLH024	wbHLH160	wbHLH046	wbHLH194	wbHLH200	wbHLH137	wbHLH091	wbHLH149
DPA5	24.7003	7.86295	1.54348	9.51644	0.158394	5.70096	1.09006	1.2433	0	0.355679	0	1.96549e-05
DPA10	49.8886	17.129	3.64047	10.6394	0.874789	18.4204	1.98304	5.92619	0	0.5438	0	0.183428
DPA15	28.3192	7.15958	1.83571	5.04627	0.0222181	9.11752	0.483022	1.63186	0	0.610119	0.015033	0.034557
DPA20	119.983	27.7223	2.08154	12.0673	0.84594	18.7341	2.0673	5.20908	0	0.602872	0	0.126356
DPA25	96.6934	9.52035	4.67998	8.94496	1.01276	15.8538	4.30429	4.34396	0	2.84171	0	0.0202553
DPA30	35.7215	5.49466	1.76645	11.2817	0.350928	12.2871	2.35799	2.53662	0	1.33598	0	0.0992648
Root	8.42739	8.63735	0.177765	2.2168	0.584083	1.86723	0.327464	0.362457	0.0154593	0.325183	9.60265e-05	0.0223837
Stem	0.060358	0.213707	0.208679	0.290966	0.291309	0.627309	0.0120179	0.0158257	0.0479879	0.0412053	0.00112716	0.00560836
Leaf	1.01129	5.06527	1.37335	1.35343	0.0298761	5.4327	0.0214768	0.00722878	0.00831576	0.0189546	0.0568106	0.0193407
seeding	0.0682938	1.48115	0.683152	0.817089	0.198268	1.63034	0.00976144	0.00221351	0.00101234	0.000862989	0.0181508	0.000232445
Correlation Analysis
Genes	wbHLH106	wbHLH197	wbHLH172	wbHLH030	wbHLH024	wbHLH160	wbHLH046	wbHLH194	wbHLH200	wbHLH137	wbHLH091	wbHLH149
r_value	-0.32692	-0.24916	0.600296	0.731245	0.134962	0.866496	0.646751	-0.291584	0.533752	0.579733	0.91812	0.682488
t_value	-0.978431	-0.72768	2.12296	3.03215	0.385254	4.90966	2.39843	-0.86219	1.78525	2.01242	6.55264	2.64109
			P < 0.05	P < 0.05	P < 0.5	P < 0.05	P < 0.05		P < 0.1	P < 0.05	P < 0.05	P < 0.05
